# Supplementary material for: Description of three new species of Automeris Hübner, 1819 from Colombia and Brazil (Lepidoptera, Saturniidae, Hemileucinae)
Source: Zookeys. 2021 Apr 15;1031:183–204. doi: 10.3897/zookeys.1031.56035 (PMC8062386; doi:10.3897/zookeys.1031.56035)
Supplement: XML Treatment for Automeris mineros [file zookeys.1031.56035-treatment1.xml]

<!DOCTYPE tp:taxon-treatment
  PUBLIC "-//TaxonX//DTD Taxonomic Treatment Publishing DTD v0 20100105//EN" "tax-treatment-NSO.dtd">
<tp:taxon-treatment xmlns:tp="http://www.plazi.org/taxpub"><tp:treatment-meta><kwd-group><label>Taxon classification</label><kwd><named-content xmlns:xlink="http://www.w3.org/1999/xlink" content-type="kingdom">Animalia</named-content></kwd><kwd><named-content xmlns:xlink="http://www.w3.org/1999/xlink" content-type="order">Lepidoptera</named-content></kwd><kwd><named-content xmlns:xlink="http://www.w3.org/1999/xlink" content-type="family">Saturniidae</named-content></kwd></kwd-group><mixed-citation publication-type="journal"><person-group><name><surname>Decaëns</surname><given-names>Thibaud</given-names></name><name><surname>Bénéluz</surname><given-names>Frédéric</given-names></name><name><surname>Ballesteros-Mejia</surname><given-names>Liliana</given-names></name><name><surname>Bonilla</surname><given-names>Diego</given-names></name><name><surname>Rougerie</surname><given-names>Rodolphe</given-names></name></person-group><article-title>Description of three new species of <italic><tp:taxon-name><tp:taxon-name-part taxon-name-part-type="genus" reg="Automeris">Automeris</tp:taxon-name-part></tp:taxon-name></italic> Hübner, 1819 from Colombia and Brazil (<tp:taxon-name><tp:taxon-name-part taxon-name-part-type="order">Lepidoptera</tp:taxon-name-part></tp:taxon-name>, <tp:taxon-name><tp:taxon-name-part taxon-name-part-type="family">Saturniidae</tp:taxon-name-part></tp:taxon-name>, <tp:taxon-name><tp:taxon-name-part taxon-name-part-type="subfamily">Hemileucinae</tp:taxon-name-part></tp:taxon-name>)</article-title><source>Zookeys</source><day>15</day><month>4</month><year>2021</year><volume>1031</volume><fpage>183</fpage><lpage>204</lpage><pub-id pub-id-type="doi">10.3897/zookeys.1031.56035</pub-id></mixed-citation></tp:treatment-meta><tp:nomenclature><tp:taxon-name><object-id xmlns:xlink="http://www.w3.org/1999/xlink" content-type="arpha" xlink:type="simple">E69CFE8B-3FA2-5408-83CC-7352B315C882</object-id>
            <tp:taxon-name-part taxon-name-part-type="genus" reg="Automeris">Automeris</tp:taxon-name-part>
            <tp:taxon-name-part taxon-name-part-type="species" reg="mineros">mineros</tp:taxon-name-part>
            <object-id xmlns:xlink="http://www.w3.org/1999/xlink" content-type="zoobank" xlink:type="simple">http://zoobank.org/CE1EAA15-8197-4B98-A2F4-062C40A83153</object-id>
          </tp:taxon-name><tp:taxon-authority>Decaëns, Rougerie &amp; Bonilla</tp:taxon-authority><tp:taxon-status xmlns:xlink="http://www.w3.org/1999/xlink" xlink:type="simple">sp. nov.</tp:taxon-status><xref ref-type="fig" rid="F1">Figures 1A, B, E, F</xref><xref ref-type="fig" rid="F2">, 2A</xref></tp:nomenclature><tp:treatment-sec sec-type="type material" id="SECID0EYBAE"><title>Type material.</title><p><bold><italic>Holotype</italic>.</bold> Colombia • ♂ (Fig. <xref ref-type="fig" rid="F1">1A, E</xref>); Boyacá department, near Quipama, Vereda Caviche; <named-content xmlns:xlink="http://www.w3.org/1999/xlink" content-type="dwc:verbatimCoordinates" xlink:type="simple"><named-content content-type="geo-json" specific-use="{&#34;type&#34;:&#34;Point&#34;,&#34;coordinates&#34;:[-74.259500,5.575000]}" id="NCID0EKCAE" xlink:type="simple">5.575°N, 74.2595°W</named-content></named-content>; elevation: 1500 m; 1–3 Dec. 2002; at <abbrev xmlns:xlink="http://www.w3.org/1999/xlink" xlink:title="Mercury Vapour" id="ABBRID0EPCAE" xlink:type="simple">MV</abbrev> light; DB and G. Lecourt leg.; <abbrev xmlns:xlink="http://www.w3.org/1999/xlink" xlink:title="Barcode of Life Data Systems" id="ABBRID0ETCAE" xlink:type="simple">BOLD</abbrev> SampleID: BC-Dec0551; Deposited in <abbrev xmlns:xlink="http://www.w3.org/1999/xlink" content-type="institution" xlink:title="Instituto de Investigación de Recursos Biológicos Alexander von Humboldt" id="ABBRID0EXCAE" xlink:type="simple">IAvH</abbrev>.</p><fig id="F1" position="float" orientation="portrait"><object-id xmlns:xlink="http://www.w3.org/1999/xlink" content-type="doi" xlink:type="simple">10.3897/zookeys.1031.56035.figure1</object-id><object-id xmlns:xlink="http://www.w3.org/1999/xlink" content-type="arpha" xlink:type="simple">AB8EFAC8-3B7C-550A-9D6A-303474CD3130</object-id><label>Figure 1.</label><caption><p>Specimens of the new species of <italic><tp:taxon-name><tp:taxon-name-part taxon-name-part-type="genus" reg="Automeris">Automeris</tp:taxon-name-part></tp:taxon-name></italic> spp. <bold>A</bold> dorsal view of <italic><tp:taxon-name><tp:taxon-name-part taxon-name-part-type="genus" reg="Automeris">A.</tp:taxon-name-part> <tp:taxon-name-part taxon-name-part-type="species" reg="mineros">mineros</tp:taxon-name-part></tp:taxon-name></italic> sp. nov., holotype ♂ <bold>B</bold> dorsal view of <italic><tp:taxon-name><tp:taxon-name-part taxon-name-part-type="genus" reg="Automeris">A.</tp:taxon-name-part> <tp:taxon-name-part taxon-name-part-type="species" reg="mineros">mineros</tp:taxon-name-part></tp:taxon-name></italic> sp. nov., paratype (allotype) ♀ <bold>C</bold> dorsal view of <italic><tp:taxon-name><tp:taxon-name-part taxon-name-part-type="genus" reg="Automeris">A.</tp:taxon-name-part> <tp:taxon-name-part taxon-name-part-type="species" reg="belemensis">belemensis</tp:taxon-name-part></tp:taxon-name></italic> sp. nov., holotype ♂ <bold>D</bold> dorsal view of <italic><tp:taxon-name><tp:taxon-name-part taxon-name-part-type="genus" reg="Automeris">A.</tp:taxon-name-part> <tp:taxon-name-part taxon-name-part-type="species" reg="llaneros">llaneros</tp:taxon-name-part></tp:taxon-name></italic> sp. nov., holotype ♂ <bold>E</bold> ventral view of <italic><tp:taxon-name><tp:taxon-name-part taxon-name-part-type="genus" reg="Automeris">A.</tp:taxon-name-part> <tp:taxon-name-part taxon-name-part-type="species" reg="mineros">mineros</tp:taxon-name-part></tp:taxon-name></italic> sp. nov., holotype ♂ <bold>F</bold> Ventral view of <italic><tp:taxon-name><tp:taxon-name-part taxon-name-part-type="genus" reg="Automeris">A.</tp:taxon-name-part> <tp:taxon-name-part taxon-name-part-type="species" reg="mineros">mineros</tp:taxon-name-part></tp:taxon-name></italic> sp. nov., paratype (allotype) ♀ <bold>G</bold> ventral view of <italic><tp:taxon-name><tp:taxon-name-part taxon-name-part-type="genus" reg="Automeris">A.</tp:taxon-name-part> <tp:taxon-name-part taxon-name-part-type="species" reg="belemensis">belemensis</tp:taxon-name-part></tp:taxon-name></italic> sp. nov., holotype ♂ <bold>H</bold> ventral view of <italic><tp:taxon-name><tp:taxon-name-part taxon-name-part-type="genus" reg="Automeris">A.</tp:taxon-name-part> <tp:taxon-name-part taxon-name-part-type="species" reg="llaneros">llaneros</tp:taxon-name-part></tp:taxon-name></italic> sp. nov., holotype ♂. Scale bars: 1 cm.</p></caption><graphic xmlns:xlink="http://www.w3.org/1999/xlink" xlink:href="zookeys-1031-183-g001.jpg" position="float" orientation="portrait" xlink:type="simple" id="oo_532101.jpg"><uri content-type="original_file" xlink:type="simple">https://binary.pensoft.net/fig/532101</uri></graphic></fig><p><bold><italic>Paratypes</italic></bold> (19 ♂♂ and 6 ♀♀). Colombia • 15 ♂♂ and 5 ♀♀, all same data as holotype; all specimens collected at <abbrev xmlns:xlink="http://www.w3.org/1999/xlink" xlink:title="Mercury Vapour" id="ABBRID0E6GAE" xlink:type="simple">MV</abbrev> light except one pair <italic>ab ovo</italic>, reared on <italic><tp:taxon-name><tp:taxon-name-part taxon-name-part-type="genus" reg="Pyracantha">Pyracantha</tp:taxon-name-part> <tp:taxon-name-part taxon-name-part-type="species" reg="regersiana">regersiana</tp:taxon-name-part></tp:taxon-name></italic> in Rouen (France) by TD, and 3 ♂♂ and 2 ♀♀ ab ovo, reared on <italic><tp:taxon-name><tp:taxon-name-part taxon-name-part-type="genus" reg="Quercus">Quercus</tp:taxon-name-part></tp:taxon-name></italic> sp. in Bogotá (Colombia) by L.D. Ramirez and DB. Deposited as follow: 2 ♂♂ and 2 ♀ (Fig. <xref ref-type="fig" rid="F1">1B, F</xref>; allotype; <abbrev xmlns:xlink="http://www.w3.org/1999/xlink" xlink:title="Barcode of Life Data Systems" id="ABBRID0E2HAE" xlink:type="simple">BOLD</abbrev> SampleID: BC-Dec0547) in <abbrev xmlns:xlink="http://www.w3.org/1999/xlink" content-type="institution" xlink:title="Instituto de Investigación de Recursos Biológicos Alexander von Humboldt" id="ABBRID0E6HAE" xlink:type="simple">IAvH</abbrev>, 5 ♂♂ in <named-content xmlns:xlink="http://www.w3.org/1999/xlink" content-type="dwc:institutional_code" xlink:type="simple">MNHN</named-content> (<abbrev xmlns:xlink="http://www.w3.org/1999/xlink" xlink:title="Barcode of Life Data Systems" id="ABBRID0EMIAE" xlink:type="simple">BOLD</abbrev> SampleID: BC-Dec0548, BC-Dec0549, BC-Dec0550), 6 ♂♂ and 1 ♀ in <abbrev xmlns:xlink="http://www.w3.org/1999/xlink" xlink:title="collection of Thibaud Decaëns" id="ABBRID0EQIAE" xlink:type="simple">CTD</abbrev>, 1 ♂ in <abbrev xmlns:xlink="http://www.w3.org/1999/xlink" xlink:title="collection of Frédéric Bénéluz" id="ABBRID0EUIAE" xlink:type="simple">CFB</abbrev>, 4 ♂♂ and 2 ♀♀ in <abbrev xmlns:xlink="http://www.w3.org/1999/xlink" xlink:title="collection of Carlos G. Mielke" id="ABBRID0EYIAE" xlink:type="simple">CCGM</abbrev>, 1 ♂ and 1 ♀ in <abbrev xmlns:xlink="http://www.w3.org/1999/xlink" xlink:title="collection of Diego Bonilla" id="ABBRID0E3IAE" xlink:type="simple">CDB</abbrev>.</p></tp:treatment-sec><tp:treatment-sec sec-type="diagnosis" id="SECID0EAJAE"><title>Diagnosis.</title><p><italic><tp:taxon-name><tp:taxon-name-part taxon-name-part-type="genus" reg="Automeris">Automeris</tp:taxon-name-part> <tp:taxon-name-part taxon-name-part-type="species" reg="mineros">mineros</tp:taxon-name-part></tp:taxon-name></italic> sp. nov. is similar to the reddish forms of <italic><tp:taxon-name><tp:taxon-name-part taxon-name-part-type="genus" reg="Automeris">A.</tp:taxon-name-part> <tp:taxon-name-part taxon-name-part-type="species" reg="midea">midea</tp:taxon-name-part></tp:taxon-name></italic>, a species with a large and essentially Amazonian distribution (Fig. <xref ref-type="fig" rid="F3">3</xref>). However, the vivid coloration, which is occasional in the later, is consistent among all the specimens of <italic><tp:taxon-name><tp:taxon-name-part taxon-name-part-type="genus" reg="Automeris">A.</tp:taxon-name-part> <tp:taxon-name-part taxon-name-part-type="species" reg="mineros">mineros</tp:taxon-name-part></tp:taxon-name></italic> sp. nov. that have been examined. It is also possible to separate the two species by additional fine characters of the habitus. In <italic><tp:taxon-name><tp:taxon-name-part taxon-name-part-type="genus" reg="Automeris">A.</tp:taxon-name-part> <tp:taxon-name-part taxon-name-part-type="species" reg="mineros">mineros</tp:taxon-name-part></tp:taxon-name></italic> sp. nov., the antemedian area of the forewings appears lighter than the median area due to the presence of a dense dusting of yellow scales, while this zone is generally concolourous with or darker than the rest of the wing in <italic><tp:taxon-name><tp:taxon-name-part taxon-name-part-type="genus" reg="Automeris">A.</tp:taxon-name-part> <tp:taxon-name-part taxon-name-part-type="species" reg="midea">midea</tp:taxon-name-part></tp:taxon-name></italic> (Fig. <xref ref-type="fig" rid="F5">4</xref>). The apex of the forewing tends to be less acute in <italic><tp:taxon-name><tp:taxon-name-part taxon-name-part-type="genus" reg="Automeris">A.</tp:taxon-name-part> <tp:taxon-name-part taxon-name-part-type="species" reg="mineros">mineros</tp:taxon-name-part></tp:taxon-name></italic> sp. nov. The width of the yellow periocellar ring of the hindwing is also wider in <italic><tp:taxon-name><tp:taxon-name-part taxon-name-part-type="genus" reg="Automeris">A.</tp:taxon-name-part> <tp:taxon-name-part taxon-name-part-type="species" reg="mineros">mineros</tp:taxon-name-part></tp:taxon-name></italic> than in most of the examined specimens of <italic><tp:taxon-name><tp:taxon-name-part taxon-name-part-type="genus" reg="Automeris">A.</tp:taxon-name-part> <tp:taxon-name-part taxon-name-part-type="species" reg="midea">midea</tp:taxon-name-part></tp:taxon-name></italic>. Finally, the veins on the ventral side of the forewings are clearly highlighted in orange in <italic><tp:taxon-name><tp:taxon-name-part taxon-name-part-type="genus" reg="Automeris">A.</tp:taxon-name-part> <tp:taxon-name-part taxon-name-part-type="species" reg="mineros">mineros</tp:taxon-name-part></tp:taxon-name></italic> sp. nov., and are more sharply contrasting with the surrounding ground colour than in <italic><tp:taxon-name><tp:taxon-name-part taxon-name-part-type="genus" reg="Automeris">A.</tp:taxon-name-part> <tp:taxon-name-part taxon-name-part-type="species" reg="midea">midea</tp:taxon-name-part></tp:taxon-name></italic>. Distinction based on male genitalia is less conclusive, although we can however note the truncated instead of triangular shape of the saccus, as well as the median plate of the gnathos which is less massive in <italic><tp:taxon-name><tp:taxon-name-part taxon-name-part-type="genus" reg="Automeris">A.</tp:taxon-name-part> <tp:taxon-name-part taxon-name-part-type="species" reg="mineros">mineros</tp:taxon-name-part></tp:taxon-name></italic> sp. nov. and clearly marked by a median projection. Interestingly, DNA barcodes clearly separate <italic><tp:taxon-name><tp:taxon-name-part taxon-name-part-type="genus" reg="Automeris">A.</tp:taxon-name-part> <tp:taxon-name-part taxon-name-part-type="species" reg="mineros">mineros</tp:taxon-name-part></tp:taxon-name></italic> sp. nov. from all closely related species in a distinct cluster of sequences (<abbrev xmlns:xlink="http://www.w3.org/1999/xlink" xlink:title="Barcode Identification Number" id="ABBRID0ESNAE" xlink:type="simple">BIN</abbrev><ext-link xmlns:xlink="http://www.w3.org/1999/xlink" xlink:type="simple" ext-link-type="uri" xlink:href="http://boldsystems.org/index.php/Public_BarcodeCluster?clusteruri=BOLD:ABY4503">BOLD:ABY4503</ext-link>; see fig. 4). The nearest neighbour is <italic><tp:taxon-name><tp:taxon-name-part taxon-name-part-type="genus" reg="Automeris">A.</tp:taxon-name-part> <tp:taxon-name-part taxon-name-part-type="species" reg="belizonensis">belizonensis</tp:taxon-name-part></tp:taxon-name></italic> (1.8% minimum p-distance), from which it can be distinguished by the more rounded shape of the forewings and the more vivid coloration of the hindwings.</p></tp:treatment-sec><tp:treatment-sec sec-type="description" id="SECID0EGOAE"><title>Description.</title><p>♂ (Fig. <xref ref-type="fig" rid="F1">1A, E</xref>). <bold><italic>Wingspan</italic></bold>: 77–84 mm. <bold><italic>Head</italic></bold>: dark brown, labial palpi and antennae orange brown. <bold><italic>Thorax</italic></bold>: dorsally dark brown with red orange piliform scales on the ventral side; legs dark brown. <bold><italic>Abdomen</italic></bold>: dark orange brown with dark brown piliform scales on the dorsal side; eighth abdominal segment lacking any remarkable sclerotised structure. <bold><italic>Forewings</italic></bold>: length 40–42 mm, slightly elongated, rounded apex, straight outer margin; dorsal ground colour orange brown, suffused with yellow scales in the ante- and postmedian areas and, to a lesser extent, by pink scales in the median area; antemedial line faint, almost indistinct, only visible as yellow scales bordering its distal edge; postmedial line barely preapical (1–3 mm), slightly convex from apex to vein CuA2, then bent toward the anal margin, yellow in colour, lined distally by a line of black scales; discocellular mark rectangular, darker than the surrounding wing surface, with a dark brown spot in its centre, and three to four small spots of the same colour at its corners. Ventral side with a large dull orange area extending on the main basomedian area, with veins marked in distinctive orange scales; apical area dark brown, extending along outer margin and toward tornus. Postmedial line well marked, dark reddish brown; marginal band diffuse, suffused with yellow scales and disappearing toward apex. Discocellular mark large and black, with a white discal spot in its centre and surrounded by a thin diffuse ring of yellow scales. <bold><italic>Hindwings</italic></bold>: basomedian area vivid orange-red with a 7–12 mm × 6–8 mm eyespot in its centre formed by, from its centre: a small well marked white pupil surrounded by a dark brown iris, a first large black periocellar ring, a second large yellow ring of the same width, and finally a barely visible line of black scales enclosing the eyespot. Postmedial line black and lunular, distally bordered by a thin line of yellow scales, and proximally by another thin line of yellow and black scales; postmedian area formed by a thin vivid orange-red band and bordered by a large orange-brown marginal band covered with yellow scales. Ventral side light brown, suffused with yellow scales, particularly on the marginal band; venation distally marked with orange scales. Postmedial line dark brown, becoming faint toward the anal margin; discal cell with a small white spot.</p><p><bold><italic>Wingspan</italic></bold> ♀ (Fig. <xref ref-type="fig" rid="F1">1B, F</xref>): 94 mm. <bold><italic>Head, thorax, and abdomen</italic></bold> of the same colour as in the male. <bold><italic>Forewings</italic></bold>: length 47 mm, elongated, rounded apex, almost straight border; dorsal ground colour dark purplish brown, suffused with light grey scales in the median area, except for a large oblique band lacking these scales approximately half way between the dark rectangular discal mark and the apex; postmedian area suffused with yellow scales. Both ante- and postmedial lines yellow, the latter straight and slightly preapical (3 mm). Ventral side light orange brown, the venation marked by orange scales, marginal band suffused with orange scales; postmedial line dark brown; large black discocellular mark, with a large white discal spot in its centre. <bold><italic>Hindwings</italic></bold>: Basomedian area brownish red; eyespot with the same structure as in the male, slightly duller in colour; black and lunular postmedial line, bordered by a line of yellow scales on both edges; postmedian area brownish red; marginal band covered with yellow scales. Ventral side light brown, suffused with yellow to pink scales; venation distally marked by orange scales; discal point small and white.</p><p><bold><italic>Genitalia</italic></bold> ♂ (Fig. <xref ref-type="fig" rid="F2">2A</xref>): typical of the <italic><tp:taxon-name><tp:taxon-name-part taxon-name-part-type="genus" reg="Automeris">A.</tp:taxon-name-part> <tp:taxon-name-part taxon-name-part-type="species" reg="bilinea">bilinea</tp:taxon-name-part></tp:taxon-name></italic> subgroup as described in <xref ref-type="bibr" rid="B19">Lemaire (2002)</xref>. Uncus well developed, slightly extending beyond the distal end of the valves, with a broad bifid dorsal protuberance. Dorsal lobes of valves weakly developed and sharp. Median plate of gnathos strongly sclerotised with its posterior margin concave and with a small median projection. Saccus short and anteriorly truncated. Phallus straight, with a small lateral spine on its base; its posterior, tapering end slightly bent upward, with the weakly developed vesica expanding ventrally.</p><fig id="F2" position="float" orientation="portrait"><object-id xmlns:xlink="http://www.w3.org/1999/xlink" content-type="doi" xlink:type="simple">10.3897/zookeys.1031.56035.figure2</object-id><object-id xmlns:xlink="http://www.w3.org/1999/xlink" content-type="arpha" xlink:type="simple">1015590D-350C-5C12-8044-18ACE1C34AB2</object-id><label>Figure 2.</label><caption><p>Genitalia ♂ of the new species of <italic><tp:taxon-name><tp:taxon-name-part taxon-name-part-type="genus" reg="Automeris">Automeris</tp:taxon-name-part></tp:taxon-name></italic> spp. <bold>A</bold><italic><tp:taxon-name><tp:taxon-name-part taxon-name-part-type="genus" reg="Automeris">A.</tp:taxon-name-part> <tp:taxon-name-part taxon-name-part-type="species" reg="mineros">mineros</tp:taxon-name-part></tp:taxon-name></italic> sp. nov., paratype ♂ (BC-Dec0549) <bold>B</bold><italic><tp:taxon-name><tp:taxon-name-part taxon-name-part-type="genus" reg="Automeris">A.</tp:taxon-name-part> <tp:taxon-name-part taxon-name-part-type="species" reg="belemensis">belemensis</tp:taxon-name-part></tp:taxon-name></italic> sp. nov., paratype ♂ (BC-INCT1136) <bold>C</bold><italic><tp:taxon-name><tp:taxon-name-part taxon-name-part-type="genus" reg="Automeris">A.</tp:taxon-name-part> <tp:taxon-name-part taxon-name-part-type="species" reg="llaneros">llaneros</tp:taxon-name-part></tp:taxon-name></italic> sp. nov., paratype ♂ (BC-Dec0712). For each species, the dorsal and ventral views of the genitalia, and the dorsal and lateral views of the aedeagus are represented from the left to the right. Scale bars: 1 mm.</p></caption><graphic xmlns:xlink="http://www.w3.org/1999/xlink" xlink:href="zookeys-1031-183-g002.jpg" position="float" orientation="portrait" xlink:type="simple" id="oo_532102.jpg"><uri content-type="original_file" xlink:type="simple">https://binary.pensoft.net/fig/532102</uri></graphic></fig><p><bold><italic>Genitalia</italic></bold> ♀: not examined.</p></tp:treatment-sec><tp:treatment-sec sec-type="Immature stages" id="SECID0ESSAE"><title>Immature stages.</title><p>Eggs were obtained from a wild collected female. Larvae hatched 22 days after and readily fed on <italic><tp:taxon-name><tp:taxon-name-part taxon-name-part-type="genus" reg="Pyracantha">Pyracantha</tp:taxon-name-part> <tp:taxon-name-part taxon-name-part-type="species" reg="regersiana">regersiana</tp:taxon-name-part></tp:taxon-name></italic> (<tp:taxon-name><tp:taxon-name-part taxon-name-part-type="family">Rosaceae</tp:taxon-name-part></tp:taxon-name>) in France (rearing #17 by TD) and on <italic><tp:taxon-name><tp:taxon-name-part taxon-name-part-type="genus" reg="Quercus">Quercus</tp:taxon-name-part></tp:taxon-name></italic> sp. (<tp:taxon-name><tp:taxon-name-part taxon-name-part-type="family">Fagaceae</tp:taxon-name-part></tp:taxon-name>) in Colombia (rearing by L. D. Ramirez and DB). Native foodplants remain unknown. Rearing was successful in plastic boxes, feeding larvae with fresh branches changed every 2–4 days. Larvae completed six instars within two months on <italic><tp:taxon-name><tp:taxon-name-part taxon-name-part-type="genus" reg="Pyracantha">P.</tp:taxon-name-part> <tp:taxon-name-part taxon-name-part-type="species" reg="regersiana">regersiana</tp:taxon-name-part></tp:taxon-name></italic> and pupated in a brown cocoon.</p><p><bold><italic>Eggs</italic></bold> are white with a black micropyle, laterally flattened, 2 mm diameter × 0.8 mm height, laid in dense cluster of several dozens. <bold><italic>First larval instar</italic></bold>: head black. Body 4 mm upon hatching, 6 mm maximal length; pale yellow with black scoli and spines. <bold><italic>Second instar</italic></bold>: Head black. Body 7–8 mm maximal length; brownish yellow dorsally, dull yellow ventrally; scoli and spines dark brown. <bold><italic>Third instar</italic></bold>: Head black. Body: 14 mm maximal length; brownish yellow dorsally, green yellow ventrally; scoli and spines dark brown. <bold><italic>Fourth instar</italic></bold>: Head black. Body 19–20 mm maximal length; dark brown dorsally with fine light green stripes, light green ventrally; scoli and spines dark brown to black. <bold><italic>Fifth instar</italic></bold>: Head green. Body: 35–40 mm maximal length; light green colour with pink dorsal ornamentation, a lateral ivory strip ventrally and dorsally bordered with a thin black line; scoli and spines light green. <bold><italic>Sixth instar</italic></bold>: Same colour and ornamentation as previous instar; 35–40 mm maximal length. <bold><italic>Pupa and cocoon</italic></bold>: Last instar larvae spin a thin and supple cocoon of beige silk. Pupa 24–37 mm long, dark brown. Reared adults emerged from the cocoon early in the morning one to two months after pupation.</p></tp:treatment-sec><tp:treatment-sec sec-type="distribution" id="SECID0E2UAE"><title>Distribution.</title><p><italic><tp:taxon-name><tp:taxon-name-part taxon-name-part-type="genus" reg="Automeris">Automeris</tp:taxon-name-part> <tp:taxon-name-part taxon-name-part-type="species" reg="mineros">mineros</tp:taxon-name-part></tp:taxon-name></italic> sp. nov. is known form the type locality only, in the Oriental Cordillera of Colombia near Muzo (Fig. <xref ref-type="fig" rid="F3">3</xref>), a region from which a number of new taxa of <tp:taxon-name><tp:taxon-name-part taxon-name-part-type="family">Saturniidae</tp:taxon-name-part></tp:taxon-name> were described recently (<xref ref-type="bibr" rid="B4">Decaëns and Rougerie 2008</xref>).</p><fig id="F3" position="float" orientation="portrait"><object-id xmlns:xlink="http://www.w3.org/1999/xlink" content-type="doi" xlink:type="simple">10.3897/zookeys.1031.56035.figure3</object-id><object-id xmlns:xlink="http://www.w3.org/1999/xlink" content-type="arpha" xlink:type="simple">D8D558F9-E95F-5DE2-9409-BE5C069963E1</object-id><label>Figure 3.</label><caption><p>Distribution maps of <italic><tp:taxon-name><tp:taxon-name-part taxon-name-part-type="genus" reg="Automeris">Automeris</tp:taxon-name-part></tp:taxon-name></italic> species within the subgroup of <italic><tp:taxon-name><tp:taxon-name-part taxon-name-part-type="genus" reg="Automeris">A.</tp:taxon-name-part> <tp:taxon-name-part taxon-name-part-type="species" reg="bilinea">bilinea</tp:taxon-name-part></tp:taxon-name></italic>, based on georeferenced records collected from <abbrev xmlns:xlink="http://www.w3.org/1999/xlink" xlink:title="Barcode of Life Data Systems" id="ABBRID0ETWAE" xlink:type="simple">BOLD</abbrev>, and known geographic distribution of the three new species of <italic><tp:taxon-name><tp:taxon-name-part taxon-name-part-type="genus" reg="Automeris">Automeris</tp:taxon-name-part></tp:taxon-name></italic> spp.</p></caption><graphic xmlns:xlink="http://www.w3.org/1999/xlink" xlink:href="zookeys-1031-183-g003.jpg" position="float" orientation="portrait" xlink:type="simple" id="oo_532103.jpg"><uri content-type="original_file" xlink:type="simple">https://binary.pensoft.net/fig/532103</uri></graphic></fig></tp:treatment-sec><tp:treatment-sec sec-type="etymology" id="SECID0EDXAE"><title>Etymology.</title><p>This species is named in reference to emerald mining, which represents an emblematic economic activity in the region surrounding the type locality.</p></tp:treatment-sec><tp:treatment-sec><!--Section generated to contain objects referenced in tp:taxon-treatment.--><fig id="F5" position="float" orientation="portrait"><object-id xmlns:xlink="http://www.w3.org/1999/xlink" content-type="doi" xlink:type="simple">10.3897/zookeys.1031.56035.figure4</object-id><object-id xmlns:xlink="http://www.w3.org/1999/xlink" content-type="arpha" xlink:type="simple">4D489FF7-04DC-5795-B3E7-6CE00D94DCFF</object-id><label>Figure 4.</label><caption><p>Neighbour joining tree (K2P distances) built from DNA barcodes (COI) of specimens from the three new species of <italic><tp:taxon-name><tp:taxon-name-part taxon-name-part-type="genus" reg="Automeris">Automeris</tp:taxon-name-part></tp:taxon-name></italic> and their closest relatives. The labels of the terminal branches successively give the following information: sample ID code in the Barcode of Life Data system, country, and exact collecting site when available, Barcode Identification Number (<abbrev xmlns:xlink="http://www.w3.org/1999/xlink" xlink:title="Barcode Identification Number" id="ABBRID0EIHAG" xlink:type="simple">BIN</abbrev>) automatically assigned to each sequence in <abbrev xmlns:xlink="http://www.w3.org/1999/xlink" xlink:title="Barcode of Life Data Systems" id="ABBRID0EMHAG" xlink:type="simple">BOLD</abbrev>. All specimens of <italic><tp:taxon-name><tp:taxon-name-part taxon-name-part-type="genus" reg="Automeris">A.</tp:taxon-name-part> <tp:taxon-name-part taxon-name-part-type="species" reg="lemensis">lemensis</tp:taxon-name-part></tp:taxon-name></italic> and one of <italic><tp:taxon-name><tp:taxon-name-part taxon-name-part-type="genus" reg="Automeris">A.</tp:taxon-name-part> <tp:taxon-name-part taxon-name-part-type="species" reg="bilinea">bilinea</tp:taxon-name-part></tp:taxon-name></italic> have no <abbrev xmlns:xlink="http://www.w3.org/1999/xlink" xlink:title="Barcode Identification Number" id="ABBRID0EGIAG" xlink:type="simple">BIN</abbrev> number due to the short length of their COI sequences.</p></caption><graphic xmlns:xlink="http://www.w3.org/1999/xlink" xlink:href="zookeys-1031-183-g004.jpg" position="float" orientation="portrait" xlink:type="simple" id="oo_532104.jpg"><uri content-type="original_file" xlink:type="simple">https://binary.pensoft.net/fig/532104</uri></graphic></fig></tp:treatment-sec><ref-list><ref id="B19"><mixed-citation xmlns:xlink="http://www.w3.org/1999/xlink" xlink:type="simple"><person-group><name name-style="western"><surname>Lemaire</surname><given-names>C</given-names></name></person-group> (<year>2002</year>) <source>The <tp:taxon-name><tp:taxon-name-part taxon-name-part-type="family">Saturniidae</tp:taxon-name-part></tp:taxon-name> of America (= <tp:taxon-name><tp:taxon-name-part taxon-name-part-type="family">Attacidae</tp:taxon-name-part></tp:taxon-name>). Vol 4 – <tp:taxon-name><tp:taxon-name-part taxon-name-part-type="subfamily">Hemileucinae</tp:taxon-name-part></tp:taxon-name>.</source><publisher-name>Goecke &amp; Evers</publisher-name>, <publisher-loc>Keltern</publisher-loc>, <size units="page">1388 pp</size>. [140 pls.]</mixed-citation></ref><ref id="B4"><mixed-citation xmlns:xlink="http://www.w3.org/1999/xlink" xlink:type="simple"><person-group><name name-style="western"><surname>Decaëns</surname><given-names>T</given-names></name><name name-style="western"><surname>Rougerie</surname><given-names>R</given-names></name></person-group> (<year>2008</year>) <article-title>Description of two new species of <tp:taxon-name><tp:taxon-name-part taxon-name-part-type="subfamily">Hemileucinae</tp:taxon-name-part></tp:taxon-name> (<tp:taxon-name><tp:taxon-name-part taxon-name-part-type="order">Lepidoptera</tp:taxon-name-part></tp:taxon-name>: <tp:taxon-name><tp:taxon-name-part taxon-name-part-type="family">Saturniidae</tp:taxon-name-part></tp:taxon-name>) from the region of Muzo in Colombia – evidence from morphology and DNA barcodes.</article-title><source>Zootaxa</source><volume>1944</volume>: <fpage>34</fpage>–<lpage>52</lpage>. <ext-link xlink:type="simple" ext-link-type="doi" xlink:href="10.11646/zootaxa.1944.1.2">https://doi.org/10.11646/zootaxa.1944.1.2</ext-link></mixed-citation></ref></ref-list></tp:taxon-treatment>
