# Supplementary material for: Description of three new species of Automeris Hübner, 1819 from Colombia and Brazil (Lepidoptera, Saturniidae, Hemileucinae)
Source: Zookeys. 2021 Apr 15;1031:183–204. doi: 10.3897/zookeys.1031.56035 (PMC8062386; doi:10.3897/zookeys.1031.56035)
Supplement: XML Treatment for Automeris belemensis [file zookeys.1031.56035-treatment2.xml]

<!DOCTYPE tp:taxon-treatment
  PUBLIC "-//TaxonX//DTD Taxonomic Treatment Publishing DTD v0 20100105//EN" "tax-treatment-NSO.dtd">
<tp:taxon-treatment xmlns:tp="http://www.plazi.org/taxpub"><tp:treatment-meta><kwd-group><label>Taxon classification</label><kwd><named-content xmlns:xlink="http://www.w3.org/1999/xlink" content-type="kingdom">Animalia</named-content></kwd><kwd><named-content xmlns:xlink="http://www.w3.org/1999/xlink" content-type="order">Lepidoptera</named-content></kwd><kwd><named-content xmlns:xlink="http://www.w3.org/1999/xlink" content-type="family">Saturniidae</named-content></kwd></kwd-group><mixed-citation publication-type="journal"><person-group><name><surname>Decaëns</surname><given-names>Thibaud</given-names></name><name><surname>Bénéluz</surname><given-names>Frédéric</given-names></name><name><surname>Ballesteros-Mejia</surname><given-names>Liliana</given-names></name><name><surname>Bonilla</surname><given-names>Diego</given-names></name><name><surname>Rougerie</surname><given-names>Rodolphe</given-names></name></person-group><article-title>Description of three new species of <italic><tp:taxon-name><tp:taxon-name-part taxon-name-part-type="genus" reg="Automeris">Automeris</tp:taxon-name-part></tp:taxon-name></italic> Hübner, 1819 from Colombia and Brazil (<tp:taxon-name><tp:taxon-name-part taxon-name-part-type="order">Lepidoptera</tp:taxon-name-part></tp:taxon-name>, <tp:taxon-name><tp:taxon-name-part taxon-name-part-type="family">Saturniidae</tp:taxon-name-part></tp:taxon-name>, <tp:taxon-name><tp:taxon-name-part taxon-name-part-type="subfamily">Hemileucinae</tp:taxon-name-part></tp:taxon-name>)</article-title><source>Zookeys</source><day>15</day><month>4</month><year>2021</year><volume>1031</volume><fpage>183</fpage><lpage>204</lpage><pub-id pub-id-type="doi">10.3897/zookeys.1031.56035</pub-id></mixed-citation></tp:treatment-meta><tp:nomenclature><tp:taxon-name><object-id xmlns:xlink="http://www.w3.org/1999/xlink" content-type="arpha" xlink:type="simple">28FDABE2-62FC-5983-B736-626A8F777467</object-id>
            <tp:taxon-name-part taxon-name-part-type="genus" reg="Automeris">Automeris</tp:taxon-name-part>
            <tp:taxon-name-part taxon-name-part-type="species" reg="belemensis">belemensis</tp:taxon-name-part>
            <object-id xmlns:xlink="http://www.w3.org/1999/xlink" content-type="zoobank" xlink:type="simple">http://zoobank.org/A1CECFCF-0A6B-4128-B4FE-673D66FB6255</object-id>
          </tp:taxon-name><tp:taxon-authority>Decaëns, Rougerie &amp; Bénéluz</tp:taxon-authority><tp:taxon-status xmlns:xlink="http://www.w3.org/1999/xlink" xlink:type="simple">sp. nov.</tp:taxon-status><xref ref-type="fig" rid="F1">Figures 1C, G</xref><xref ref-type="fig" rid="F2">, 2B</xref></tp:nomenclature><tp:treatment-sec sec-type="type material" id="SECID0EZYAE"><title>Type material.</title><p><bold><italic>Holotype</italic>.</bold> Brazil • ♂ (Fig. <xref ref-type="fig" rid="F1">1C, G</xref>); Pará state, Maçaranduba, Nova Ipixuna; Apr. 2008; <named-content xmlns:xlink="http://www.w3.org/1999/xlink" content-type="dwc:verbatimCoordinates" xlink:type="simple"><named-content content-type="geo-json" specific-use="{&#34;type&#34;:&#34;Point&#34;,&#34;coordinates&#34;:[-49.363000,-4.799000]}" id="NCID0ELZAE" xlink:type="simple">4.7990°S, 49.3630°W</named-content></named-content>; elevation: 100 m; at <abbrev xmlns:xlink="http://www.w3.org/1999/xlink" xlink:title="Mercury Vapour" id="ABBRID0EQZAE" xlink:type="simple">MV</abbrev> light; TD leg.; <abbrev xmlns:xlink="http://www.w3.org/1999/xlink" xlink:title="Barcode of Life Data Systems" id="ABBRID0EUZAE" xlink:type="simple">BOLD</abbrev> SampleID: BC-TDMPEG0008; deposited in <named-content xmlns:xlink="http://www.w3.org/1999/xlink" content-type="dwc:institutional_code" xlink:type="simple">MPEG</named-content> (catalogue number: <named-content xmlns:xlink="http://www.w3.org/1999/xlink" content-type="dwc:institutional_code" xlink:type="simple">MPEG</named-content>.HLE 04018743).</p><p><bold><italic>Paratypes</italic></bold> (16 ♂♂). Brazil • 13 ♂♂, same data as holotype with different sampling locations in the same area: <named-content xmlns:xlink="http://www.w3.org/1999/xlink" content-type="dwc:verbatimCoordinates" xlink:type="simple"><named-content content-type="geo-json" specific-use="{&#34;type&#34;:&#34;Point&#34;,&#34;coordinates&#34;:[-49.363000,-4.799000]}" id="NCID0ES1AE" xlink:type="simple">4.7990°S, 49.3630°W</named-content></named-content>; <named-content xmlns:xlink="http://www.w3.org/1999/xlink" content-type="dwc:verbatimCoordinates" xlink:type="simple"><named-content content-type="geo-json" specific-use="{&#34;type&#34;:&#34;Point&#34;,&#34;coordinates&#34;:[-49.367000,-4.811000]}" id="NCID0E11AE" xlink:type="simple">4.8110°S, 49.3670°W</named-content></named-content>; <named-content xmlns:xlink="http://www.w3.org/1999/xlink" content-type="dwc:verbatimCoordinates" xlink:type="simple"><named-content content-type="geo-json" specific-use="{&#34;type&#34;:&#34;Point&#34;,&#34;coordinates&#34;:[-49.369000,-4.805000]}" id="NCID0EC2AE" xlink:type="simple">4.8050°S, 49.3690°W</named-content></named-content>; <named-content xmlns:xlink="http://www.w3.org/1999/xlink" content-type="dwc:verbatimCoordinates" xlink:type="simple"><named-content content-type="geo-json" specific-use="{&#34;type&#34;:&#34;Point&#34;,&#34;coordinates&#34;:[-49.323000,-4.804000]}" id="NCID0EK2AE" xlink:type="simple">4.8040°S, 49.3230°W</named-content></named-content>. Brazil • 1 ♂; Pará state, Pacajá; June 2008; <named-content xmlns:xlink="http://www.w3.org/1999/xlink" content-type="dwc:verbatimCoordinates" xlink:type="simple"><named-content content-type="geo-json" specific-use="{&#34;type&#34;:&#34;Point&#34;,&#34;coordinates&#34;:[-51.039000,-3.706000]}" id="NCID0ES2AE" xlink:type="simple">3.7060°S, 51.0390°W</named-content></named-content>; at <abbrev xmlns:xlink="http://www.w3.org/1999/xlink" xlink:title="Mercury Vapour" id="ABBRID0EX2AE" xlink:type="simple">MV</abbrev> light; TD leg. Brazil • 2 ♂♂; Maranhão state, Reserva Biologica do Gurupi; 18 Apr. 2010; <named-content xmlns:xlink="http://www.w3.org/1999/xlink" content-type="dwc:verbatimCoordinates" xlink:type="simple"><named-content content-type="geo-json" specific-use="{&#34;type&#34;:&#34;Point&#34;,&#34;coordinates&#34;:[-46.837200,-4.001400]}" id="NCID0E52AE" xlink:type="simple">4.0014°S, 46.8372°W</named-content></named-content>; at <abbrev xmlns:xlink="http://www.w3.org/1999/xlink" xlink:title="Mercury Vapour" id="ABBRID0ED3AE" xlink:type="simple">MV</abbrev> light; TD leg. Deposited as follow: 3 ♂♂ in <named-content xmlns:xlink="http://www.w3.org/1999/xlink" content-type="dwc:institutional_code" xlink:type="simple">MPEG</named-content> (<abbrev xmlns:xlink="http://www.w3.org/1999/xlink" xlink:title="Barcode of Life Data Systems" id="ABBRID0EP3AE" xlink:type="simple">BOLD</abbrev> SampleID: BC-TDMPEG0667, BC-TDMPEG0743, BC-TDMPEG0744; <named-content xmlns:xlink="http://www.w3.org/1999/xlink" content-type="dwc:institutional_code" xlink:type="simple">MPEG</named-content> catalogue number: <named-content xmlns:xlink="http://www.w3.org/1999/xlink" content-type="dwc:institutional_code" xlink:type="simple">MPEG</named-content>.HLE 04018744, <named-content xmlns:xlink="http://www.w3.org/1999/xlink" content-type="dwc:institutional_code" xlink:type="simple">MPEG</named-content>.HLE 04018745, <named-content xmlns:xlink="http://www.w3.org/1999/xlink" content-type="dwc:institutional_code" xlink:type="simple">MPEG</named-content>.HLE 04018746), 4 ♂♂ in the <named-content xmlns:xlink="http://www.w3.org/1999/xlink" content-type="dwc:institutional_code" xlink:type="simple">MNHN</named-content> (<abbrev xmlns:xlink="http://www.w3.org/1999/xlink" xlink:title="Barcode of Life Data Systems" id="ABBRID0E24AE" xlink:type="simple">BOLD</abbrev> SampleID: BC-TDMPEG0918, BC-TDMPEG0919, BC-INCT1136, BC-INCT1137), 3 ♂♂ in <abbrev xmlns:xlink="http://www.w3.org/1999/xlink" xlink:title="collection of Frédéric Bénéluz" id="ABBRID0E64AE" xlink:type="simple">CFB</abbrev> (<abbrev xmlns:xlink="http://www.w3.org/1999/xlink" xlink:title="Barcode of Life Data Systems" id="ABBRID0ED5AE" xlink:type="simple">BOLD</abbrev> SampleID: BC-TDMPEG0956, BC-TDMPEG0957, BC-TDMPEG0982), 2 ♂♂ in <abbrev xmlns:xlink="http://www.w3.org/1999/xlink" xlink:title="collection of Carlos G. Mielke" id="ABBRID0EH5AE" xlink:type="simple">CCGM</abbrev> (<abbrev xmlns:xlink="http://www.w3.org/1999/xlink" xlink:title="Barcode of Life Data Systems" id="ABBRID0EL5AE" xlink:type="simple">BOLD</abbrev> SampleID: BC-TDMPEG0983, BC-TDMPEG0920), 4 ♂♂ in <abbrev xmlns:xlink="http://www.w3.org/1999/xlink" xlink:title="collection of Thibaud Decaëns" id="ABBRID0EP5AE" xlink:type="simple">CTD</abbrev> (<abbrev xmlns:xlink="http://www.w3.org/1999/xlink" xlink:title="Barcode of Life Data Systems" id="ABBRID0ET5AE" xlink:type="simple">BOLD</abbrev> SampleID: BC-TDMPEG0007, BC-TDMPEG0009, BC-TDMPEG0014, BC-TDMPEG0301).</p></tp:treatment-sec><tp:treatment-sec sec-type="diagnosis" id="SECID0EX5AE"><title>Diagnosis.</title><p>Phenotypically, <italic><tp:taxon-name><tp:taxon-name-part taxon-name-part-type="genus" reg="Automeris">Automeris</tp:taxon-name-part> <tp:taxon-name-part taxon-name-part-type="species" reg="belemensis">belemensis</tp:taxon-name-part></tp:taxon-name></italic> sp. nov. is closely related to <italic><tp:taxon-name><tp:taxon-name-part taxon-name-part-type="genus" reg="Automeris">A.</tp:taxon-name-part> <tp:taxon-name-part taxon-name-part-type="species" reg="cinctistriga">cinctistriga</tp:taxon-name-part></tp:taxon-name></italic> and <italic><tp:taxon-name><tp:taxon-name-part taxon-name-part-type="genus" reg="Automeris">A.</tp:taxon-name-part> <tp:taxon-name-part taxon-name-part-type="species" reg="godartii">godartii</tp:taxon-name-part></tp:taxon-name></italic> from which it is difficult to separate based on wing patterns, particularly if we consider the phenotypic variability that characterises these species (see Fig. <xref ref-type="fig" rid="F3">3</xref> for distribution map of these species). However, the examination of a large number of specimens reveals subtle characters that make it possible to differentiate them. The distinction from <italic><tp:taxon-name><tp:taxon-name-part taxon-name-part-type="genus" reg="Automeris">A.</tp:taxon-name-part> <tp:taxon-name-part taxon-name-part-type="species" reg="cinctistriga">cinctistriga</tp:taxon-name-part></tp:taxon-name></italic> is possible because of the general shape of the forewings in <italic><tp:taxon-name><tp:taxon-name-part taxon-name-part-type="genus" reg="Automeris">A.</tp:taxon-name-part> <tp:taxon-name-part taxon-name-part-type="species" reg="belemensis">belemensis</tp:taxon-name-part></tp:taxon-name></italic> sp. nov. usually less elongated with a less prominent apex, and by the ornamentation of the eyespot of the hindwings, whose yellow ring is thinner, and highlighted externally by the presence of a line of black scales which is usually lacking in <italic><tp:taxon-name><tp:taxon-name-part taxon-name-part-type="genus" reg="Automeris">A.</tp:taxon-name-part> <tp:taxon-name-part taxon-name-part-type="species" reg="cinctistriga">cinctistriga</tp:taxon-name-part></tp:taxon-name></italic>. The distinction from <italic><tp:taxon-name><tp:taxon-name-part taxon-name-part-type="genus" reg="Automeris">A.</tp:taxon-name-part> <tp:taxon-name-part taxon-name-part-type="species" reg="godartii">godartii</tp:taxon-name-part></tp:taxon-name></italic> is more difficult, but the general colouration of the wings is, however, different in the 22 specimens examined of the two species. In <italic><tp:taxon-name><tp:taxon-name-part taxon-name-part-type="genus" reg="Automeris">A.</tp:taxon-name-part> <tp:taxon-name-part taxon-name-part-type="species" reg="belemensis">belemensis</tp:taxon-name-part></tp:taxon-name></italic> sp. nov., the ground colour of the forewings is a lighter orange-brown than the grey-brown ground colour that is characteristic of <italic><tp:taxon-name><tp:taxon-name-part taxon-name-part-type="genus" reg="Automeris">A.</tp:taxon-name-part> <tp:taxon-name-part taxon-name-part-type="species" reg="godartii">godartii</tp:taxon-name-part></tp:taxon-name></italic>. The dusting of silver scales generally present in <italic><tp:taxon-name><tp:taxon-name-part taxon-name-part-type="genus" reg="Automeris">A.</tp:taxon-name-part> <tp:taxon-name-part taxon-name-part-type="species" reg="godartii">godartii</tp:taxon-name-part></tp:taxon-name></italic>, in particular in the preapical triangle of the forewings, is weakly marked or completely absent in <italic><tp:taxon-name><tp:taxon-name-part taxon-name-part-type="genus" reg="Automeris">A.</tp:taxon-name-part> <tp:taxon-name-part taxon-name-part-type="species" reg="belemensis">belemensis</tp:taxon-name-part></tp:taxon-name></italic> sp. nov. The ante- and postmedial lines are also lighter in <italic><tp:taxon-name><tp:taxon-name-part taxon-name-part-type="genus" reg="Automeris">A.</tp:taxon-name-part> <tp:taxon-name-part taxon-name-part-type="species" reg="belemensis">belemensis</tp:taxon-name-part></tp:taxon-name></italic>, standing out in a more contrasted way compared to the surrounding wing colour. Finally, the line of black scales surrounding the eyespot of the hindwings, and sometimes even the yellow periocellar ring, which are continuous in <italic><tp:taxon-name><tp:taxon-name-part taxon-name-part-type="genus" reg="Automeris">A.</tp:taxon-name-part> <tp:taxon-name-part taxon-name-part-type="species" reg="godartii">godartii</tp:taxon-name-part></tp:taxon-name></italic>, are frequently interrupted towards the subcostal area in <italic><tp:taxon-name><tp:taxon-name-part taxon-name-part-type="genus" reg="Automeris">A.</tp:taxon-name-part> <tp:taxon-name-part taxon-name-part-type="species" reg="belemensis">belemensis</tp:taxon-name-part></tp:taxon-name></italic> sp. nov. It is likely that the male of <italic><tp:taxon-name><tp:taxon-name-part taxon-name-part-type="genus" reg="Automeris">A.</tp:taxon-name-part> <tp:taxon-name-part taxon-name-part-type="species" reg="godartii">godartii</tp:taxon-name-part></tp:taxon-name></italic> figured in <xref ref-type="bibr" rid="B19">Lemaire (2002</xref>: plate 40, fig. 4), originating from the state of Pará in Brazil, actually belongs to <italic><tp:taxon-name><tp:taxon-name-part taxon-name-part-type="genus" reg="Automeris">A.</tp:taxon-name-part> <tp:taxon-name-part taxon-name-part-type="species" reg="belemensis">belemensis</tp:taxon-name-part></tp:taxon-name></italic> sp. nov.</p><p>With a long posteriorly produced uncus, male genitalia are similar to those of <italic><tp:taxon-name><tp:taxon-name-part taxon-name-part-type="genus" reg="Automeris">A.</tp:taxon-name-part> <tp:taxon-name-part taxon-name-part-type="species" reg="godartii">godartii</tp:taxon-name-part></tp:taxon-name></italic>, but also to those of <italic><tp:taxon-name><tp:taxon-name-part taxon-name-part-type="genus" reg="Automeris">A.</tp:taxon-name-part> <tp:taxon-name-part taxon-name-part-type="species" reg="lemensis">lemensis</tp:taxon-name-part></tp:taxon-name></italic>, which is known only from the Gran Sabana region in southern Venezuela (Fig. <xref ref-type="fig" rid="F3">3</xref>). Interestingly, the DNA barcodes of the 11 sequenced specimens of <italic><tp:taxon-name><tp:taxon-name-part taxon-name-part-type="genus" reg="Automeris">A.</tp:taxon-name-part> <tp:taxon-name-part taxon-name-part-type="species" reg="belemensis">belemensis</tp:taxon-name-part></tp:taxon-name></italic> sp. nov. form a distinct cluster in the <abbrev xmlns:xlink="http://www.w3.org/1999/xlink" xlink:title="neighbour joining" id="ABBRID0E4FAG" xlink:type="simple">NJ</abbrev> tree (<abbrev xmlns:xlink="http://www.w3.org/1999/xlink" xlink:title="Barcode Identification Number" id="ABBRID0EBGAG" xlink:type="simple">BIN</abbrev><ext-link xmlns:xlink="http://www.w3.org/1999/xlink" xlink:type="simple" ext-link-type="uri" xlink:href="http://boldsystems.org/index.php/Public_BarcodeCluster?clusteruri=BOLD:AAA5242">BOLD:AAA5242</ext-link>) with <italic><tp:taxon-name><tp:taxon-name-part taxon-name-part-type="genus" reg="Automeris">A.</tp:taxon-name-part> <tp:taxon-name-part taxon-name-part-type="species" reg="lemensis">lemensis</tp:taxon-name-part></tp:taxon-name></italic> as the nearest neighbour with 2% minimum uncorrected p-distance (Fig. <xref ref-type="fig" rid="F5">4</xref>). However, both species can easily be distinguished by the ground coloration of their wings, which is much duller in the former, especially in the periocellar area of the hindwings, and an otherwise much rounder hindwing eyespot.</p><fig id="F5" position="float" orientation="portrait"><object-id xmlns:xlink="http://www.w3.org/1999/xlink" content-type="doi" xlink:type="simple">10.3897/zookeys.1031.56035.figure4</object-id><object-id xmlns:xlink="http://www.w3.org/1999/xlink" content-type="arpha" xlink:type="simple">4D489FF7-04DC-5795-B3E7-6CE00D94DCFF</object-id><label>Figure 4.</label><caption><p>Neighbour joining tree (K2P distances) built from DNA barcodes (COI) of specimens from the three new species of <italic><tp:taxon-name><tp:taxon-name-part taxon-name-part-type="genus" reg="Automeris">Automeris</tp:taxon-name-part></tp:taxon-name></italic> and their closest relatives. The labels of the terminal branches successively give the following information: sample ID code in the Barcode of Life Data system, country, and exact collecting site when available, Barcode Identification Number (<abbrev xmlns:xlink="http://www.w3.org/1999/xlink" xlink:title="Barcode Identification Number" id="ABBRID0EIHAG" xlink:type="simple">BIN</abbrev>) automatically assigned to each sequence in <abbrev xmlns:xlink="http://www.w3.org/1999/xlink" xlink:title="Barcode of Life Data Systems" id="ABBRID0EMHAG" xlink:type="simple">BOLD</abbrev>. All specimens of <italic><tp:taxon-name><tp:taxon-name-part taxon-name-part-type="genus" reg="Automeris">A.</tp:taxon-name-part> <tp:taxon-name-part taxon-name-part-type="species" reg="lemensis">lemensis</tp:taxon-name-part></tp:taxon-name></italic> and one of <italic><tp:taxon-name><tp:taxon-name-part taxon-name-part-type="genus" reg="Automeris">A.</tp:taxon-name-part> <tp:taxon-name-part taxon-name-part-type="species" reg="bilinea">bilinea</tp:taxon-name-part></tp:taxon-name></italic> have no <abbrev xmlns:xlink="http://www.w3.org/1999/xlink" xlink:title="Barcode Identification Number" id="ABBRID0EGIAG" xlink:type="simple">BIN</abbrev> number due to the short length of their COI sequences.</p></caption><graphic xmlns:xlink="http://www.w3.org/1999/xlink" xlink:href="zookeys-1031-183-g004.jpg" position="float" orientation="portrait" xlink:type="simple" id="oo_532104.jpg"><uri content-type="original_file" xlink:type="simple">https://binary.pensoft.net/fig/532104</uri></graphic></fig></tp:treatment-sec><tp:treatment-sec sec-type="description" id="SECID0EPIAG"><title>Description.</title><p>♂ (Fig. <xref ref-type="fig" rid="F1">1C, G</xref>). <bold><italic>Wingspan</italic></bold>: 70–71 mm. <bold><italic>Head</italic></bold>: dark brown, labial palpi and antennae orange brown. <bold><italic>Thorax</italic></bold>: dorsally dark brown and ventrally orange brown; legs dark brown. <bold><italic>Abdomen</italic></bold>: orange brown. <bold><italic>Forewings</italic></bold>: Length 35–37 mm, slightly elongated, slightly prominent apex, straight outer border; dorsal ground colour orange brown; ante- and postmedial lines thin and yellow, the latter slightly convex, becoming barely visible upon reaching the costal margin 3–4 mm from the apex; discocellular mark rectangular, darker than the surrounding wing surface, with four to six dark brown spots at its angles. Ventral side yellow brown, slightly darker on the outer margin, with the postmedial line underlined by dark brown scales, and a large black discocellular spot, marked in its centre by a small white discal dot. <bold><italic>Hindwings</italic></bold>: basomedian area dull orange with a large eyespot in its centre formed by, from its centre: a small black and white pupil, a large grey brown iris surrounded by a broad black periocellar ring, followed by a thin yellow ring, and finally by an external line of black scales. Postmedial line lunular, formed by a thin yellow line bordered proximally and distally by a wider black line; postmedian area dull orange; marginal band orange brown. Ventral side uniformly yellow brown, with a straight, weakly marked postmedial line, a faint zigzagging premarginal line, and with a small white discal spot.</p><p><bold>Female</bold> unknown.</p><p><bold><italic>Genitalia</italic></bold> ♂ (Fig. <xref ref-type="fig" rid="F2">2B</xref>): similar general structure as in other species of the <italic><tp:taxon-name><tp:taxon-name-part taxon-name-part-type="genus" reg="Automeris"/><tp:taxon-name-part taxon-name-part-type="species" reg="bilinea">bilinea</tp:taxon-name-part></tp:taxon-name></italic> subgroup. Uncus well developed, long and bent downwards, apically barely bifid. Dorsal lobes of valves well developed and broadly triangular. Median plate of gnathos strongly sclerotised with its posterior margin convex, a developed median projection, and long lateral appendages. Saccus well developed, triangular and acute anteriorly. Phallus straight, with a small lateral spine on its base; its posterior end slightly bent upward, with a weakly developed vesica.</p></tp:treatment-sec><tp:treatment-sec sec-type="distribution" id="SECID0EEKAG"><title>Distribution.</title><p><italic><tp:taxon-name><tp:taxon-name-part taxon-name-part-type="genus" reg="Automeris">Automeris</tp:taxon-name-part> <tp:taxon-name-part taxon-name-part-type="species" reg="belemensis">belemensis</tp:taxon-name-part></tp:taxon-name></italic> sp. nov. is known from the lower Amazonian watershed in the Brazilian states of Pará and Maranhão, Brazil (Fig. <xref ref-type="fig" rid="F3">3</xref>). It has not been found despite of extensive collecting efforts in neighbouring region of French Guiana, and is also unknown from other areas of Brazilian Amazonia. This suggests it could be restricted to the Belém area of endemism as defined in <xref ref-type="bibr" rid="B2">Cardoso da Silva et al. (2005)</xref>, which was recently highlighted as a hotspot for the diversity of so far undescribed moth species (<xref ref-type="bibr" rid="B14">Lamarre et al. 2016</xref>).</p></tp:treatment-sec><tp:treatment-sec sec-type="etymology" id="SECID0EBLAG"><title>Etymology.</title><p><italic><tp:taxon-name><tp:taxon-name-part taxon-name-part-type="genus" reg="Automeris">Automeris</tp:taxon-name-part> <tp:taxon-name-part taxon-name-part-type="species" reg="belemensis">belemensis</tp:taxon-name-part></tp:taxon-name></italic> sp. nov. is named as a reference to the area of endemism of Belém where this species has been found and to which it is likely endemic.</p></tp:treatment-sec><tp:treatment-sec><!--Section generated to contain objects referenced in tp:taxon-treatment.--><fig id="F1" position="float" orientation="portrait"><object-id xmlns:xlink="http://www.w3.org/1999/xlink" content-type="doi" xlink:type="simple">10.3897/zookeys.1031.56035.figure1</object-id><object-id xmlns:xlink="http://www.w3.org/1999/xlink" content-type="arpha" xlink:type="simple">AB8EFAC8-3B7C-550A-9D6A-303474CD3130</object-id><label>Figure 1.</label><caption><p>Specimens of the new species of <italic><tp:taxon-name><tp:taxon-name-part taxon-name-part-type="genus" reg="Automeris">Automeris</tp:taxon-name-part></tp:taxon-name></italic> spp. <bold>A</bold> dorsal view of <italic><tp:taxon-name><tp:taxon-name-part taxon-name-part-type="genus" reg="Automeris">A.</tp:taxon-name-part> <tp:taxon-name-part taxon-name-part-type="species" reg="mineros">mineros</tp:taxon-name-part></tp:taxon-name></italic> sp. nov., holotype ♂ <bold>B</bold> dorsal view of <italic><tp:taxon-name><tp:taxon-name-part taxon-name-part-type="genus" reg="Automeris">A.</tp:taxon-name-part> <tp:taxon-name-part taxon-name-part-type="species" reg="mineros">mineros</tp:taxon-name-part></tp:taxon-name></italic> sp. nov., paratype (allotype) ♀ <bold>C</bold> dorsal view of <italic><tp:taxon-name><tp:taxon-name-part taxon-name-part-type="genus" reg="Automeris">A.</tp:taxon-name-part> <tp:taxon-name-part taxon-name-part-type="species" reg="belemensis">belemensis</tp:taxon-name-part></tp:taxon-name></italic> sp. nov., holotype ♂ <bold>D</bold> dorsal view of <italic><tp:taxon-name><tp:taxon-name-part taxon-name-part-type="genus" reg="Automeris">A.</tp:taxon-name-part> <tp:taxon-name-part taxon-name-part-type="species" reg="llaneros">llaneros</tp:taxon-name-part></tp:taxon-name></italic> sp. nov., holotype ♂ <bold>E</bold> ventral view of <italic><tp:taxon-name><tp:taxon-name-part taxon-name-part-type="genus" reg="Automeris">A.</tp:taxon-name-part> <tp:taxon-name-part taxon-name-part-type="species" reg="mineros">mineros</tp:taxon-name-part></tp:taxon-name></italic> sp. nov., holotype ♂ <bold>F</bold> Ventral view of <italic><tp:taxon-name><tp:taxon-name-part taxon-name-part-type="genus" reg="Automeris">A.</tp:taxon-name-part> <tp:taxon-name-part taxon-name-part-type="species" reg="mineros">mineros</tp:taxon-name-part></tp:taxon-name></italic> sp. nov., paratype (allotype) ♀ <bold>G</bold> ventral view of <italic><tp:taxon-name><tp:taxon-name-part taxon-name-part-type="genus" reg="Automeris">A.</tp:taxon-name-part> <tp:taxon-name-part taxon-name-part-type="species" reg="belemensis">belemensis</tp:taxon-name-part></tp:taxon-name></italic> sp. nov., holotype ♂ <bold>H</bold> ventral view of <italic><tp:taxon-name><tp:taxon-name-part taxon-name-part-type="genus" reg="Automeris">A.</tp:taxon-name-part> <tp:taxon-name-part taxon-name-part-type="species" reg="llaneros">llaneros</tp:taxon-name-part></tp:taxon-name></italic> sp. nov., holotype ♂. Scale bars: 1 cm.</p></caption><graphic xmlns:xlink="http://www.w3.org/1999/xlink" xlink:href="zookeys-1031-183-g001.jpg" position="float" orientation="portrait" xlink:type="simple" id="oo_532101.jpg"><uri content-type="original_file" xlink:type="simple">https://binary.pensoft.net/fig/532101</uri></graphic></fig><fig id="F2" position="float" orientation="portrait"><object-id xmlns:xlink="http://www.w3.org/1999/xlink" content-type="doi" xlink:type="simple">10.3897/zookeys.1031.56035.figure2</object-id><object-id xmlns:xlink="http://www.w3.org/1999/xlink" content-type="arpha" xlink:type="simple">1015590D-350C-5C12-8044-18ACE1C34AB2</object-id><label>Figure 2.</label><caption><p>Genitalia ♂ of the new species of <italic><tp:taxon-name><tp:taxon-name-part taxon-name-part-type="genus" reg="Automeris">Automeris</tp:taxon-name-part></tp:taxon-name></italic> spp. <bold>A</bold><italic><tp:taxon-name><tp:taxon-name-part taxon-name-part-type="genus" reg="Automeris">A.</tp:taxon-name-part> <tp:taxon-name-part taxon-name-part-type="species" reg="mineros">mineros</tp:taxon-name-part></tp:taxon-name></italic> sp. nov., paratype ♂ (BC-Dec0549) <bold>B</bold><italic><tp:taxon-name><tp:taxon-name-part taxon-name-part-type="genus" reg="Automeris">A.</tp:taxon-name-part> <tp:taxon-name-part taxon-name-part-type="species" reg="belemensis">belemensis</tp:taxon-name-part></tp:taxon-name></italic> sp. nov., paratype ♂ (BC-INCT1136) <bold>C</bold><italic><tp:taxon-name><tp:taxon-name-part taxon-name-part-type="genus" reg="Automeris">A.</tp:taxon-name-part> <tp:taxon-name-part taxon-name-part-type="species" reg="llaneros">llaneros</tp:taxon-name-part></tp:taxon-name></italic> sp. nov., paratype ♂ (BC-Dec0712). For each species, the dorsal and ventral views of the genitalia, and the dorsal and lateral views of the aedeagus are represented from the left to the right. Scale bars: 1 mm.</p></caption><graphic xmlns:xlink="http://www.w3.org/1999/xlink" xlink:href="zookeys-1031-183-g002.jpg" position="float" orientation="portrait" xlink:type="simple" id="oo_532102.jpg"><uri content-type="original_file" xlink:type="simple">https://binary.pensoft.net/fig/532102</uri></graphic></fig><fig id="F3" position="float" orientation="portrait"><object-id xmlns:xlink="http://www.w3.org/1999/xlink" content-type="doi" xlink:type="simple">10.3897/zookeys.1031.56035.figure3</object-id><object-id xmlns:xlink="http://www.w3.org/1999/xlink" content-type="arpha" xlink:type="simple">D8D558F9-E95F-5DE2-9409-BE5C069963E1</object-id><label>Figure 3.</label><caption><p>Distribution maps of <italic><tp:taxon-name><tp:taxon-name-part taxon-name-part-type="genus" reg="Automeris">Automeris</tp:taxon-name-part></tp:taxon-name></italic> species within the subgroup of <italic><tp:taxon-name><tp:taxon-name-part taxon-name-part-type="genus" reg="Automeris">A.</tp:taxon-name-part> <tp:taxon-name-part taxon-name-part-type="species" reg="bilinea">bilinea</tp:taxon-name-part></tp:taxon-name></italic>, based on georeferenced records collected from <abbrev xmlns:xlink="http://www.w3.org/1999/xlink" xlink:title="Barcode of Life Data Systems" id="ABBRID0ETWAE" xlink:type="simple">BOLD</abbrev>, and known geographic distribution of the three new species of <italic><tp:taxon-name><tp:taxon-name-part taxon-name-part-type="genus" reg="Automeris">Automeris</tp:taxon-name-part></tp:taxon-name></italic> spp.</p></caption><graphic xmlns:xlink="http://www.w3.org/1999/xlink" xlink:href="zookeys-1031-183-g003.jpg" position="float" orientation="portrait" xlink:type="simple" id="oo_532103.jpg"><uri content-type="original_file" xlink:type="simple">https://binary.pensoft.net/fig/532103</uri></graphic></fig></tp:treatment-sec><ref-list><ref id="B19"><mixed-citation xmlns:xlink="http://www.w3.org/1999/xlink" xlink:type="simple"><person-group><name name-style="western"><surname>Lemaire</surname><given-names>C</given-names></name></person-group> (<year>2002</year>) <source>The <tp:taxon-name><tp:taxon-name-part taxon-name-part-type="family">Saturniidae</tp:taxon-name-part></tp:taxon-name> of America (= <tp:taxon-name><tp:taxon-name-part taxon-name-part-type="family">Attacidae</tp:taxon-name-part></tp:taxon-name>). Vol 4 – <tp:taxon-name><tp:taxon-name-part taxon-name-part-type="subfamily">Hemileucinae</tp:taxon-name-part></tp:taxon-name>.</source><publisher-name>Goecke &amp; Evers</publisher-name>, <publisher-loc>Keltern</publisher-loc>, <size units="page">1388 pp</size>. [140 pls.]</mixed-citation></ref><ref id="B2"><mixed-citation xmlns:xlink="http://www.w3.org/1999/xlink" xlink:type="simple"><person-group><name name-style="western"><surname>Cardoso da Silva</surname><given-names>JM</given-names></name><name name-style="western"><surname>Rylands</surname><given-names>AB</given-names></name><name name-style="western"><surname>da Fonseca</surname><given-names>GAB</given-names></name></person-group> (<year>2005</year>) <article-title>The fate of the Amazonian Areas of Endemism.</article-title><source>Conservation Biology</source><volume>19</volume>(<issue>3</issue>): <fpage>689</fpage>–<lpage>694</lpage>. <ext-link xlink:type="simple" ext-link-type="doi" xlink:href="10.1111/j.1523-1739.2005.00705.x">https://doi.org/10.1111/j.1523-1739.2005.00705.x</ext-link></mixed-citation></ref><ref id="B14"><mixed-citation xmlns:xlink="http://www.w3.org/1999/xlink" xlink:type="simple"><person-group><name name-style="western"><surname>Lamarre</surname><given-names>GPA</given-names></name><name name-style="western"><surname>Decaëns</surname><given-names>T</given-names></name><name name-style="western"><surname>Rougerie</surname><given-names>R</given-names></name><name name-style="western"><surname>Barbut</surname><given-names>J</given-names></name><name name-style="western"><surname>Herbin</surname><given-names>D</given-names></name><name name-style="western"><surname>Laguerre</surname><given-names>M</given-names></name><name name-style="western"><surname>Thiaucourt</surname><given-names>P</given-names></name><name name-style="western"><surname>Martins Bonifacio</surname><given-names>M</given-names></name></person-group> (<year>2016</year>) <article-title>An integrative taxonomy approach unveils unknown and threatened moth species in Amazonian rainforest fragments.</article-title><source>Insect Conservation and Diversity</source><volume>9</volume>: <fpage>475</fpage>–<lpage>479</lpage>. <ext-link xlink:type="simple" ext-link-type="doi" xlink:href="10.1111/icad.12187">https://doi.org/10.1111/icad.12187</ext-link></mixed-citation></ref></ref-list></tp:taxon-treatment>
