# Supplementary material for: Description of three new species of Automeris Hübner, 1819 from Colombia and Brazil (Lepidoptera, Saturniidae, Hemileucinae)
Source: Zookeys. 2021 Apr 15;1031:183–204. doi: 10.3897/zookeys.1031.56035 (PMC8062386; doi:10.3897/zookeys.1031.56035)
Supplement: XML Treatment for Automeris llaneros [file zookeys.1031.56035-treatment3.xml]

<!DOCTYPE tp:taxon-treatment
  PUBLIC "-//TaxonX//DTD Taxonomic Treatment Publishing DTD v0 20100105//EN" "tax-treatment-NSO.dtd">
<tp:taxon-treatment xmlns:tp="http://www.plazi.org/taxpub"><tp:treatment-meta><kwd-group><label>Taxon classification</label><kwd><named-content xmlns:xlink="http://www.w3.org/1999/xlink" content-type="kingdom">Animalia</named-content></kwd><kwd><named-content xmlns:xlink="http://www.w3.org/1999/xlink" content-type="order">Lepidoptera</named-content></kwd><kwd><named-content xmlns:xlink="http://www.w3.org/1999/xlink" content-type="family">Saturniidae</named-content></kwd></kwd-group><mixed-citation publication-type="journal"><person-group><name><surname>Decaëns</surname><given-names>Thibaud</given-names></name><name><surname>Bénéluz</surname><given-names>Frédéric</given-names></name><name><surname>Ballesteros-Mejia</surname><given-names>Liliana</given-names></name><name><surname>Bonilla</surname><given-names>Diego</given-names></name><name><surname>Rougerie</surname><given-names>Rodolphe</given-names></name></person-group><article-title>Description of three new species of <italic><tp:taxon-name><tp:taxon-name-part taxon-name-part-type="genus" reg="Automeris">Automeris</tp:taxon-name-part></tp:taxon-name></italic> Hübner, 1819 from Colombia and Brazil (<tp:taxon-name><tp:taxon-name-part taxon-name-part-type="order">Lepidoptera</tp:taxon-name-part></tp:taxon-name>, <tp:taxon-name><tp:taxon-name-part taxon-name-part-type="family">Saturniidae</tp:taxon-name-part></tp:taxon-name>, <tp:taxon-name><tp:taxon-name-part taxon-name-part-type="subfamily">Hemileucinae</tp:taxon-name-part></tp:taxon-name>)</article-title><source>Zookeys</source><day>15</day><month>4</month><year>2021</year><volume>1031</volume><fpage>183</fpage><lpage>204</lpage><pub-id pub-id-type="doi">10.3897/zookeys.1031.56035</pub-id></mixed-citation></tp:treatment-meta><tp:nomenclature><tp:taxon-name><object-id xmlns:xlink="http://www.w3.org/1999/xlink" content-type="arpha" xlink:type="simple">E8735EB1-0D5C-508E-A5C2-1B4159BF150F</object-id>
            <tp:taxon-name-part taxon-name-part-type="genus" reg="Automeris">Automeris</tp:taxon-name-part>
            <tp:taxon-name-part taxon-name-part-type="species" reg="llaneros">llaneros</tp:taxon-name-part>
            <object-id xmlns:xlink="http://www.w3.org/1999/xlink" content-type="zoobank" xlink:type="simple">http://zoobank.org/790F11B2-06F1-4CCF-9AA1-423401D11432</object-id>
          </tp:taxon-name><tp:taxon-authority>Decaëns, Rougerie &amp; Bonilla</tp:taxon-authority><tp:taxon-status xmlns:xlink="http://www.w3.org/1999/xlink" xlink:type="simple">sp. nov.</tp:taxon-status><xref ref-type="fig" rid="F1">Figures 1D, H</xref><xref ref-type="fig" rid="F2">, 2C</xref></tp:nomenclature><tp:treatment-sec sec-type="type material" id="SECID0EDNAG"><title>Type material.</title><p><bold><italic>Holotype</italic>.</bold> Colombia • ♂ (Fig. <xref ref-type="fig" rid="F1">1D, H</xref>); Casanare, Orocue; <named-content xmlns:xlink="http://www.w3.org/1999/xlink" content-type="dwc:verbatimCoordinates" xlink:type="simple"><named-content content-type="geo-json" specific-use="{&#34;type&#34;:&#34;Point&#34;,&#34;coordinates&#34;:[-71.335300,4.794300]}" id="NCID0EVNAG" xlink:type="simple">4.7943°N, 71.3353°W</named-content></named-content>; elevation: 150 m; Aug. 1999; at <abbrev xmlns:xlink="http://www.w3.org/1999/xlink" xlink:title="Mercury Vapour" id="ABBRID0E1NAG" xlink:type="simple">MV</abbrev> light; TD and DB leg.; <abbrev xmlns:xlink="http://www.w3.org/1999/xlink" xlink:title="Barcode of Life Data Systems" id="ABBRID0E5NAG" xlink:type="simple">BOLD</abbrev> SampleID: BC-Dec0711; deposited in the <abbrev xmlns:xlink="http://www.w3.org/1999/xlink" content-type="institution" xlink:title="Instituto de Investigación de Recursos Biológicos Alexander von Humboldt" id="ABBRID0ECOAG" xlink:type="simple">IAvH</abbrev>.</p><p><bold><italic>Paratype</italic>.</bold> Colombia • 1 ♂; Meta, Carimagua research station; <named-content xmlns:xlink="http://www.w3.org/1999/xlink" content-type="dwc:verbatimCoordinates" xlink:type="simple"><named-content content-type="geo-json" specific-use="{&#34;type&#34;:&#34;Point&#34;,&#34;coordinates&#34;:[-71.332000,4.571600]}" id="NCID0EROAG" xlink:type="simple">4.5716°N, 71.3320°W</named-content></named-content>; elevation: 170 m; July 1999; at <abbrev xmlns:xlink="http://www.w3.org/1999/xlink" xlink:title="Mercury Vapour" id="ABBRID0EWOAG" xlink:type="simple">MV</abbrev> light; TD and DB leg.; <abbrev xmlns:xlink="http://www.w3.org/1999/xlink" xlink:title="Barcode of Life Data Systems" id="ABBRID0E1OAG" xlink:type="simple">BOLD</abbrev> SampleID: BC-Dec0712; deposited in <abbrev xmlns:xlink="http://www.w3.org/1999/xlink" xlink:title="collection of Thibaud Decaëns" id="ABBRID0E5OAG" xlink:type="simple">CTD</abbrev>.</p></tp:treatment-sec><tp:treatment-sec sec-type="diagnosis" id="SECID0ECPAG"><title>Diagnosis.</title><p><italic><tp:taxon-name><tp:taxon-name-part taxon-name-part-type="genus" reg="Automeris">Automeris</tp:taxon-name-part> <tp:taxon-name-part taxon-name-part-type="species" reg="llaneros">llaneros</tp:taxon-name-part></tp:taxon-name></italic> sp. nov. is phenotypically very similar to <italic><tp:taxon-name><tp:taxon-name-part taxon-name-part-type="genus" reg="Automeris">A.</tp:taxon-name-part> <tp:taxon-name-part taxon-name-part-type="species" reg="cinctistriga">cinctistriga</tp:taxon-name-part></tp:taxon-name></italic>, from which it is quite difficult to distinguish based on wing patterns alone. However, the two known specimens of <italic><tp:taxon-name><tp:taxon-name-part taxon-name-part-type="genus" reg="Automeris">A.</tp:taxon-name-part> <tp:taxon-name-part taxon-name-part-type="species" reg="llaneros">llaneros</tp:taxon-name-part></tp:taxon-name></italic> sp. nov. have less elongated forewings with less acute apices than most of the examined specimens of <italic><tp:taxon-name><tp:taxon-name-part taxon-name-part-type="genus" reg="Automeris">A.</tp:taxon-name-part> <tp:taxon-name-part taxon-name-part-type="species" reg="cinctistriga">cinctistriga</tp:taxon-name-part></tp:taxon-name></italic>. The background colour of the forewing is also duller in <italic><tp:taxon-name><tp:taxon-name-part taxon-name-part-type="genus" reg="Automeris">A.</tp:taxon-name-part> <tp:taxon-name-part taxon-name-part-type="species" reg="llaneros">llaneros</tp:taxon-name-part></tp:taxon-name></italic> sp. nov., less orange, and the ante- and postmedian lines are finer, beige instead of yellow, and contrasting much less markedly with the general colour of the wings. Finally, the distance between the ante- and postmedian lines at the point where they join the anal edge of the forewings seems greater in <italic><tp:taxon-name><tp:taxon-name-part taxon-name-part-type="genus" reg="Automeris">A.</tp:taxon-name-part> <tp:taxon-name-part taxon-name-part-type="species" reg="llaneros">llaneros</tp:taxon-name-part></tp:taxon-name></italic> sp. nov. (1 cm in the two known specimens) than in <italic><tp:taxon-name><tp:taxon-name-part taxon-name-part-type="genus" reg="Automeris">A.</tp:taxon-name-part> <tp:taxon-name-part taxon-name-part-type="species" reg="cinctistriga">cinctistriga</tp:taxon-name-part></tp:taxon-name></italic> (4–7 mm). The DNA barcodes of <italic><tp:taxon-name><tp:taxon-name-part taxon-name-part-type="genus" reg="Automeris">A.</tp:taxon-name-part> <tp:taxon-name-part taxon-name-part-type="species" reg="llaneros">llaneros</tp:taxon-name-part></tp:taxon-name></italic> sp. nov. are assigned to a different <abbrev xmlns:xlink="http://www.w3.org/1999/xlink" xlink:title="Barcode Identification Number" id="ABBRID0EASAG" xlink:type="simple">BIN</abbrev> than those of <italic><tp:taxon-name><tp:taxon-name-part taxon-name-part-type="genus" reg="Automeris">A.</tp:taxon-name-part> <tp:taxon-name-part taxon-name-part-type="species" reg="cinctistriga">cinctistriga</tp:taxon-name-part></tp:taxon-name></italic> (see discussion), and the two species are very clearly separated in the DNA barcode tree, bringing additional support to their treatment as two distinct species.</p><p>DNA barcodes place <italic><tp:taxon-name><tp:taxon-name-part taxon-name-part-type="genus" reg="Automeris">A.</tp:taxon-name-part> <tp:taxon-name-part taxon-name-part-type="species" reg="llaneros">llaneros</tp:taxon-name-part></tp:taxon-name></italic> sp. nov. near <italic><tp:taxon-name><tp:taxon-name-part taxon-name-part-type="genus" reg="Automeris">A.</tp:taxon-name-part> <tp:taxon-name-part taxon-name-part-type="species" reg="belizonensis">belizonensis</tp:taxon-name-part></tp:taxon-name></italic>, <italic><tp:taxon-name><tp:taxon-name-part taxon-name-part-type="genus" reg="Automeris">A.</tp:taxon-name-part> <tp:taxon-name-part taxon-name-part-type="species" reg="mineros">mineros</tp:taxon-name-part></tp:taxon-name></italic> sp. nov., and <italic><tp:taxon-name><tp:taxon-name-part taxon-name-part-type="genus" reg="Automeris">A.</tp:taxon-name-part> <tp:taxon-name-part taxon-name-part-type="species" reg="fieldi">fieldi</tp:taxon-name-part></tp:taxon-name></italic> on the <abbrev xmlns:xlink="http://www.w3.org/1999/xlink" xlink:title="neighbour joining" id="ABBRID0E4TAG" xlink:type="simple">NJ</abbrev> tree (Fig. <xref ref-type="fig" rid="F5">4</xref>). This proximity seems to be confirmed by the examination of the male genitalia, whose bifid protuberance of the uncus is strongly developed, exceeding the tip of the valves, as in <italic><tp:taxon-name><tp:taxon-name-part taxon-name-part-type="genus" reg="Automeris">A.</tp:taxon-name-part> <tp:taxon-name-part taxon-name-part-type="species" reg="mineros">mineros</tp:taxon-name-part></tp:taxon-name></italic> sp. nov. (described here), <italic><tp:taxon-name><tp:taxon-name-part taxon-name-part-type="genus" reg="Automeris">A.</tp:taxon-name-part> <tp:taxon-name-part taxon-name-part-type="species" reg="belizonensis">belizonensis</tp:taxon-name-part></tp:taxon-name></italic>, and <italic><tp:taxon-name><tp:taxon-name-part taxon-name-part-type="genus" reg="Automeris">A.</tp:taxon-name-part> <tp:taxon-name-part taxon-name-part-type="species" reg="fieldi">fieldi</tp:taxon-name-part></tp:taxon-name></italic> (<xref ref-type="bibr" rid="B17">Lemaire 1971</xref>; <xref ref-type="bibr" rid="B1">Brechlin and Meister 2014</xref>). In comparison, <italic><tp:taxon-name><tp:taxon-name-part taxon-name-part-type="genus" reg="Automeris">A.</tp:taxon-name-part> <tp:taxon-name-part taxon-name-part-type="species" reg="cinctistriga">cinctistriga</tp:taxon-name-part></tp:taxon-name></italic> generally presents a less developed and less deeply indented uncus (<xref ref-type="bibr" rid="B17">Lemaire 1971</xref>). The new species is also easily distinguished from these close relatives based on its wing shape and patterns. For instance, <italic><tp:taxon-name><tp:taxon-name-part taxon-name-part-type="genus" reg="Automeris">A.</tp:taxon-name-part> <tp:taxon-name-part taxon-name-part-type="species" reg="belizonensis">belizonensis</tp:taxon-name-part></tp:taxon-name></italic> has more elongated forewings with more pointed apex, and an overall more vivid and orange colouring. <italic><tp:taxon-name><tp:taxon-name-part taxon-name-part-type="genus" reg="Automeris">Automeris</tp:taxon-name-part> <tp:taxon-name-part taxon-name-part-type="species" reg="mineros">mineros</tp:taxon-name-part></tp:taxon-name></italic> sp. nov. also has a very different coloration, notably due to the contrasting orange-red periocellar area of the hindwings. Finally, <italic><tp:taxon-name><tp:taxon-name-part taxon-name-part-type="genus" reg="Automeris">A.</tp:taxon-name-part> <tp:taxon-name-part taxon-name-part-type="species" reg="fieldi">fieldi</tp:taxon-name-part></tp:taxon-name></italic>, a species occurring from the Pacific slopes of the Andes to Costa Rica (Fig. <xref ref-type="fig" rid="F3">3</xref>) and probably north to Honduras (Bénéluz, pers. comm.), stands out again by the slightly more elongated shape of the forewings, but also by the presence of a continuous ring of black scales external to the eyespot of the hindwings, which is lacking in <italic><tp:taxon-name><tp:taxon-name-part taxon-name-part-type="genus" reg="Automeris">A.</tp:taxon-name-part> <tp:taxon-name-part taxon-name-part-type="species" reg="llaneros">llaneros</tp:taxon-name-part></tp:taxon-name></italic> sp. nov.</p></tp:treatment-sec><tp:treatment-sec sec-type="description" id="SECID0ENXAG"><title>Description.</title><p>♂ (Fig. <xref ref-type="fig" rid="F1">1D, H</xref>). <bold><italic>Wingspan</italic></bold>: 72–74 mm. <bold><italic>Head</italic></bold>: Dark brown, labial palpi and antennae brown. <bold><italic>Thorax</italic></bold>: dorsally dark brown and ventrally light brown; legs light brown. <bold><italic>Abdomen</italic></bold>: dorsally orange brown, ventrally light brown. <bold><italic>Forewings</italic></bold>: Length 32–35 mm, slightly elongated, slightly prominent apex, straight to slightly convex outer border; dorsal ground colour dull orange brown; antemedial line thin and beige, doubled with a brown line proximally; postmedial line slightly convex, barely visible as it reaches the costal margin 2–3 mm from the apex, thin and beige, distally bordered by dark brown scales; basal and median areas concolorous; discocellular mark of the median area rectangular, darker than the surrounding wing surface, with three clearly visible dark brown spots at corners and one faint central spot. Ventral side yellow brown, with darker postmedial and premarginal lines, and a large black discocellular mark, marked in its centre by a white discal spot; venation marked with orange scales. <bold><italic>Hindwings</italic></bold>: Basomedian area dull orange suffused by dark brown scales, with a large eyespot in its centre formed by, from its centre: an almost completely white small pupil, suffused with few black scales, a large grey brown iris, surrounded by a large black ring and then a thinner yellow ring (in paratype specimen we observed a few black scales external to this outer yellow ring of the eyespot); postmedial line black, lunular, bordered proximally and distally by thin lines of yellow scales; postmedian area dull orange; marginal band large and grey. Ventral side uniformly orange brown, with a weak oblique postmedial line interrupted before it reaches the costal margin, a vestigial premarginal line forming darker U-shaped marks between veins, and a small white discal point.</p><p><bold>Female</bold> unknown.</p><p><bold><italic>Genitalia</italic></bold> ♂ (Fig. <xref ref-type="fig" rid="F2">2C</xref>): very similar to those of <italic><tp:taxon-name><tp:taxon-name-part taxon-name-part-type="genus" reg="Automeris">A.</tp:taxon-name-part> <tp:taxon-name-part taxon-name-part-type="species" reg="mineros">mineros</tp:taxon-name-part></tp:taxon-name></italic> sp. nov. Uncus elongated, large and strongly bifid apically, largely extending beyond the valves. Valves relatively short, rounded, with a broad, rounded dorsal lobe; arms short and strongly curved. Median plate of the gnathos highly sclerotised, as wide as the saccus and subrectangular. Saccus well developed, triangular and acute anteriorly.</p></tp:treatment-sec><tp:treatment-sec sec-type="distribution" id="SECID0EDZAG"><title>Distribution.</title><p><italic><tp:taxon-name><tp:taxon-name-part taxon-name-part-type="genus" reg="Automeris">Automeris</tp:taxon-name-part> <tp:taxon-name-part taxon-name-part-type="species" reg="llaneros">llaneros</tp:taxon-name-part></tp:taxon-name></italic> sp. nov. is only known from the region of Carimagua and Orocué, in the Colombian part of the Orinoco watershed, the so called “Llanos Orientales” of Colombian Eastern Plains (Fig. <xref ref-type="fig" rid="F3">3</xref>). The region has been poorly investigated for saturniid diversity but is known to host a few endemics whose exact distributions need to be clarified (see for example <xref ref-type="bibr" rid="B3">Decaëns et al. 2005</xref>).</p></tp:treatment-sec><tp:treatment-sec sec-type="etymology" id="SECID0E3ZAG"><title>Etymology.</title><p>This species is named in reference to the Llanos region, which refer to the large area of savannahs that cover most of the Colombian and Venezuelan Orinoco watershed.</p></tp:treatment-sec><tp:treatment-sec><!--Section generated to contain objects referenced in tp:taxon-treatment.--><fig id="F1" position="float" orientation="portrait"><object-id xmlns:xlink="http://www.w3.org/1999/xlink" content-type="doi" xlink:type="simple">10.3897/zookeys.1031.56035.figure1</object-id><object-id xmlns:xlink="http://www.w3.org/1999/xlink" content-type="arpha" xlink:type="simple">AB8EFAC8-3B7C-550A-9D6A-303474CD3130</object-id><label>Figure 1.</label><caption><p>Specimens of the new species of <italic><tp:taxon-name><tp:taxon-name-part taxon-name-part-type="genus" reg="Automeris">Automeris</tp:taxon-name-part></tp:taxon-name></italic> spp. <bold>A</bold> dorsal view of <italic><tp:taxon-name><tp:taxon-name-part taxon-name-part-type="genus" reg="Automeris">A.</tp:taxon-name-part> <tp:taxon-name-part taxon-name-part-type="species" reg="mineros">mineros</tp:taxon-name-part></tp:taxon-name></italic> sp. nov., holotype ♂ <bold>B</bold> dorsal view of <italic><tp:taxon-name><tp:taxon-name-part taxon-name-part-type="genus" reg="Automeris">A.</tp:taxon-name-part> <tp:taxon-name-part taxon-name-part-type="species" reg="mineros">mineros</tp:taxon-name-part></tp:taxon-name></italic> sp. nov., paratype (allotype) ♀ <bold>C</bold> dorsal view of <italic><tp:taxon-name><tp:taxon-name-part taxon-name-part-type="genus" reg="Automeris">A.</tp:taxon-name-part> <tp:taxon-name-part taxon-name-part-type="species" reg="belemensis">belemensis</tp:taxon-name-part></tp:taxon-name></italic> sp. nov., holotype ♂ <bold>D</bold> dorsal view of <italic><tp:taxon-name><tp:taxon-name-part taxon-name-part-type="genus" reg="Automeris">A.</tp:taxon-name-part> <tp:taxon-name-part taxon-name-part-type="species" reg="llaneros">llaneros</tp:taxon-name-part></tp:taxon-name></italic> sp. nov., holotype ♂ <bold>E</bold> ventral view of <italic><tp:taxon-name><tp:taxon-name-part taxon-name-part-type="genus" reg="Automeris">A.</tp:taxon-name-part> <tp:taxon-name-part taxon-name-part-type="species" reg="mineros">mineros</tp:taxon-name-part></tp:taxon-name></italic> sp. nov., holotype ♂ <bold>F</bold> Ventral view of <italic><tp:taxon-name><tp:taxon-name-part taxon-name-part-type="genus" reg="Automeris">A.</tp:taxon-name-part> <tp:taxon-name-part taxon-name-part-type="species" reg="mineros">mineros</tp:taxon-name-part></tp:taxon-name></italic> sp. nov., paratype (allotype) ♀ <bold>G</bold> ventral view of <italic><tp:taxon-name><tp:taxon-name-part taxon-name-part-type="genus" reg="Automeris">A.</tp:taxon-name-part> <tp:taxon-name-part taxon-name-part-type="species" reg="belemensis">belemensis</tp:taxon-name-part></tp:taxon-name></italic> sp. nov., holotype ♂ <bold>H</bold> ventral view of <italic><tp:taxon-name><tp:taxon-name-part taxon-name-part-type="genus" reg="Automeris">A.</tp:taxon-name-part> <tp:taxon-name-part taxon-name-part-type="species" reg="llaneros">llaneros</tp:taxon-name-part></tp:taxon-name></italic> sp. nov., holotype ♂. Scale bars: 1 cm.</p></caption><graphic xmlns:xlink="http://www.w3.org/1999/xlink" xlink:href="zookeys-1031-183-g001.jpg" position="float" orientation="portrait" xlink:type="simple" id="oo_532101.jpg"><uri content-type="original_file" xlink:type="simple">https://binary.pensoft.net/fig/532101</uri></graphic></fig><fig id="F2" position="float" orientation="portrait"><object-id xmlns:xlink="http://www.w3.org/1999/xlink" content-type="doi" xlink:type="simple">10.3897/zookeys.1031.56035.figure2</object-id><object-id xmlns:xlink="http://www.w3.org/1999/xlink" content-type="arpha" xlink:type="simple">1015590D-350C-5C12-8044-18ACE1C34AB2</object-id><label>Figure 2.</label><caption><p>Genitalia ♂ of the new species of <italic><tp:taxon-name><tp:taxon-name-part taxon-name-part-type="genus" reg="Automeris">Automeris</tp:taxon-name-part></tp:taxon-name></italic> spp. <bold>A</bold><italic><tp:taxon-name><tp:taxon-name-part taxon-name-part-type="genus" reg="Automeris">A.</tp:taxon-name-part> <tp:taxon-name-part taxon-name-part-type="species" reg="mineros">mineros</tp:taxon-name-part></tp:taxon-name></italic> sp. nov., paratype ♂ (BC-Dec0549) <bold>B</bold><italic><tp:taxon-name><tp:taxon-name-part taxon-name-part-type="genus" reg="Automeris">A.</tp:taxon-name-part> <tp:taxon-name-part taxon-name-part-type="species" reg="belemensis">belemensis</tp:taxon-name-part></tp:taxon-name></italic> sp. nov., paratype ♂ (BC-INCT1136) <bold>C</bold><italic><tp:taxon-name><tp:taxon-name-part taxon-name-part-type="genus" reg="Automeris">A.</tp:taxon-name-part> <tp:taxon-name-part taxon-name-part-type="species" reg="llaneros">llaneros</tp:taxon-name-part></tp:taxon-name></italic> sp. nov., paratype ♂ (BC-Dec0712). For each species, the dorsal and ventral views of the genitalia, and the dorsal and lateral views of the aedeagus are represented from the left to the right. Scale bars: 1 mm.</p></caption><graphic xmlns:xlink="http://www.w3.org/1999/xlink" xlink:href="zookeys-1031-183-g002.jpg" position="float" orientation="portrait" xlink:type="simple" id="oo_532102.jpg"><uri content-type="original_file" xlink:type="simple">https://binary.pensoft.net/fig/532102</uri></graphic></fig><fig id="F5" position="float" orientation="portrait"><object-id xmlns:xlink="http://www.w3.org/1999/xlink" content-type="doi" xlink:type="simple">10.3897/zookeys.1031.56035.figure4</object-id><object-id xmlns:xlink="http://www.w3.org/1999/xlink" content-type="arpha" xlink:type="simple">4D489FF7-04DC-5795-B3E7-6CE00D94DCFF</object-id><label>Figure 4.</label><caption><p>Neighbour joining tree (K2P distances) built from DNA barcodes (COI) of specimens from the three new species of <italic><tp:taxon-name><tp:taxon-name-part taxon-name-part-type="genus" reg="Automeris">Automeris</tp:taxon-name-part></tp:taxon-name></italic> and their closest relatives. The labels of the terminal branches successively give the following information: sample ID code in the Barcode of Life Data system, country, and exact collecting site when available, Barcode Identification Number (<abbrev xmlns:xlink="http://www.w3.org/1999/xlink" xlink:title="Barcode Identification Number" id="ABBRID0EIHAG" xlink:type="simple">BIN</abbrev>) automatically assigned to each sequence in <abbrev xmlns:xlink="http://www.w3.org/1999/xlink" xlink:title="Barcode of Life Data Systems" id="ABBRID0EMHAG" xlink:type="simple">BOLD</abbrev>. All specimens of <italic><tp:taxon-name><tp:taxon-name-part taxon-name-part-type="genus" reg="Automeris">A.</tp:taxon-name-part> <tp:taxon-name-part taxon-name-part-type="species" reg="lemensis">lemensis</tp:taxon-name-part></tp:taxon-name></italic> and one of <italic><tp:taxon-name><tp:taxon-name-part taxon-name-part-type="genus" reg="Automeris">A.</tp:taxon-name-part> <tp:taxon-name-part taxon-name-part-type="species" reg="bilinea">bilinea</tp:taxon-name-part></tp:taxon-name></italic> have no <abbrev xmlns:xlink="http://www.w3.org/1999/xlink" xlink:title="Barcode Identification Number" id="ABBRID0EGIAG" xlink:type="simple">BIN</abbrev> number due to the short length of their COI sequences.</p></caption><graphic xmlns:xlink="http://www.w3.org/1999/xlink" xlink:href="zookeys-1031-183-g004.jpg" position="float" orientation="portrait" xlink:type="simple" id="oo_532104.jpg"><uri content-type="original_file" xlink:type="simple">https://binary.pensoft.net/fig/532104</uri></graphic></fig><fig id="F3" position="float" orientation="portrait"><object-id xmlns:xlink="http://www.w3.org/1999/xlink" content-type="doi" xlink:type="simple">10.3897/zookeys.1031.56035.figure3</object-id><object-id xmlns:xlink="http://www.w3.org/1999/xlink" content-type="arpha" xlink:type="simple">D8D558F9-E95F-5DE2-9409-BE5C069963E1</object-id><label>Figure 3.</label><caption><p>Distribution maps of <italic><tp:taxon-name><tp:taxon-name-part taxon-name-part-type="genus" reg="Automeris">Automeris</tp:taxon-name-part></tp:taxon-name></italic> species within the subgroup of <italic><tp:taxon-name><tp:taxon-name-part taxon-name-part-type="genus" reg="Automeris">A.</tp:taxon-name-part> <tp:taxon-name-part taxon-name-part-type="species" reg="bilinea">bilinea</tp:taxon-name-part></tp:taxon-name></italic>, based on georeferenced records collected from <abbrev xmlns:xlink="http://www.w3.org/1999/xlink" xlink:title="Barcode of Life Data Systems" id="ABBRID0ETWAE" xlink:type="simple">BOLD</abbrev>, and known geographic distribution of the three new species of <italic><tp:taxon-name><tp:taxon-name-part taxon-name-part-type="genus" reg="Automeris">Automeris</tp:taxon-name-part></tp:taxon-name></italic> spp.</p></caption><graphic xmlns:xlink="http://www.w3.org/1999/xlink" xlink:href="zookeys-1031-183-g003.jpg" position="float" orientation="portrait" xlink:type="simple" id="oo_532103.jpg"><uri content-type="original_file" xlink:type="simple">https://binary.pensoft.net/fig/532103</uri></graphic></fig></tp:treatment-sec><ref-list><ref id="B17"><mixed-citation xmlns:xlink="http://www.w3.org/1999/xlink" xlink:type="simple"><person-group><name name-style="western"><surname>Lemaire</surname><given-names>C</given-names></name></person-group> (<year>1971</year>) <article-title>Révision du genre <italic><tp:taxon-name><tp:taxon-name-part taxon-name-part-type="genus">Automeris</tp:taxon-name-part></tp:taxon-name></italic> Hübner et des genres voisins. Biogéographie, éthologie, morphologie, taxonomie (Lep. <tp:taxon-name><tp:taxon-name-part taxon-name-part-type="family">Attacidae</tp:taxon-name-part></tp:taxon-name>).</article-title><source>Mémoires du Muséum national d’Histoire naturelle (Paris) (A) Zoologie</source><volume>68</volume>: <fpage>1</fpage>–<lpage>232</lpage>.</mixed-citation></ref><ref id="B1"><mixed-citation xmlns:xlink="http://www.w3.org/1999/xlink" xlink:type="simple"><person-group><name name-style="western"><surname>Brechlin</surname><given-names>R</given-names></name><name name-style="western"><surname>Meister</surname><given-names>F</given-names></name></person-group> (<year>2014</year>) <article-title>Neu taxa der Gattung <italic><tp:taxon-name><tp:taxon-name-part taxon-name-part-type="genus">Automeris</tp:taxon-name-part></tp:taxon-name></italic> Hübner, [1819] (<tp:taxon-name><tp:taxon-name-part taxon-name-part-type="order">Lepidoptera</tp:taxon-name-part></tp:taxon-name>: <tp:taxon-name><tp:taxon-name-part taxon-name-part-type="family">Saturniidae</tp:taxon-name-part></tp:taxon-name>).</article-title><source>Entomo-Satsphingia</source><volume>4</volume>(<issue>1</issue>): <fpage>5</fpage>–<lpage>89</lpage>.</mixed-citation></ref><ref id="B3"><mixed-citation xmlns:xlink="http://www.w3.org/1999/xlink" xlink:type="simple"><person-group><name name-style="western"><surname>Decaëns</surname><given-names>T</given-names></name><name name-style="western"><surname>Bonilla</surname><given-names>D</given-names></name><name name-style="western"><surname>Naumann</surname><given-names>S</given-names></name></person-group> (<year>2005</year>) <article-title><italic><tp:taxon-name><tp:taxon-name-part taxon-name-part-type="genus">Dirphia</tp:taxon-name-part> <tp:taxon-name-part taxon-name-part-type="species">carimaguensis</tp:taxon-name-part></tp:taxon-name></italic>, a new <tp:taxon-name><tp:taxon-name-part taxon-name-part-type="subfamily">Hemileucinae</tp:taxon-name-part></tp:taxon-name> from the Eastern Plains of Colombia (<tp:taxon-name><tp:taxon-name-part taxon-name-part-type="order">Lepidoptera</tp:taxon-name-part></tp:taxon-name>: <tp:taxon-name><tp:taxon-name-part taxon-name-part-type="family">Saturniidae</tp:taxon-name-part></tp:taxon-name>). Galathea (Nuremberg, Germany), suppl.</article-title><volume>15</volume>: <fpage>13</fpage>–<lpage>21</lpage>.</mixed-citation></ref></ref-list></tp:taxon-treatment>
